# Supplementary material for: Transcriptome Analysis Reveals the Pivotal Genes and Regulation Pathways Under Cold Stress and Identifies SbERF027, an AP2/ERF Gene That Confers Cold Tolerance in Sorghum
Source: Plants (Basel). 2025 Mar 11;14(6):879. doi: 10.3390/plants14060879 (PMC11944419; doi:10.3390/plants14060879)
Supplement: Supplementary file 1 [file plants-14-00879-s001.zip]

Archive with 2 entries (2 files):
- plants-3372981-supplementary figures.pdf
- plants-3372981-supplementary tables.xlsx
