# Supplementary material for: Transcriptome Analysis Reveals the Pivotal Genes and Regulation Pathways Under Cold Stress and Identifies SbERF027, an AP2/ERF Gene That Confers Cold Tolerance in Sorghum
Source: Plants (Basel). 2025 Mar 11;14(6):879. doi: 10.3390/plants14060879 (PMC11944419; doi:10.3390/plants14060879)
Supplement: Supplementary file 1 [file plants-14-00879-s001.zip › plants-3372981-supplementary tables.xlsx]

## Sheet: Table S1
Summary of sample quality after filtering
sample id	total reads	total bases	total giga bases	q20 bases	q30 bases	q20 rate	q30 rate	read1 mean length	read2 mean length	gc content
Z10950h1	54129450	7767571321	7.77G	7605985722	7300488130	0.979197	0.939868	143	143	0.550662
Z10950h2	47825514	6886731517	6.89G	6736413681	6458451780	0.978173	0.937811	143	144	0.556171
Z10950h3	54764586	7874309648	7.87G	7712079190	7413424615	0.979398	0.94147	143	144	0.562551
Z109516h1	51223476	7372603407	7.37G	7212374040	6915439613	0.978267	0.937992	143	144	0.549096
Z109516h2	51522440	7394820471	7.39G	7231348305	6931527858	0.977894	0.937349	143	143	0.55409
Z109516h3	53281990	7679251179	7.68G	7510156168	7197005704	0.97798	0.937201	144	144	0.548495
Z10952h1	51436416	7410830863	7.41G	7255363244	6962939129	0.979022	0.939563	143	144	0.546833
Z10952h2	52668390	7584576110	7.58G	7424060644	7124939132	0.978837	0.939398	143	144	0.54398
Z10952h3	52762440	7599082360	7.6G	7442966647	7148899459	0.979456	0.940758	143	144	0.549224
Z10958h1	45777884	6586441544	6.59G	6440769339	6171131191	0.977883	0.936945	143	144	0.541898
Z10958h2	45818662	6600273390	6.6G	6455901505	6187235846	0.978126	0.937421	143	144	0.539832
Z10958h3	50582400	7293462142	7.29G	7137235863	6846720922	0.97858	0.938748	144	144	0.549203
Z12380h1	51410690	7406528391	7.41G	7251793273	6966091908	0.979108	0.940534	143	144	0.558851
Z12380h2	52814182	7604622651	7.6G	7448125757	7154758279	0.979421	0.940843	143	144	0.556661
Z12380h3	52111056	7517205876	7.52G	7360221998	7068284662	0.979117	0.940281	144	144	0.546621
Z123816h1	46193156	6666987228	6.67G	6519210329	6245176869	0.977835	0.936731	144	144	0.547641
Z123816h2	52958888	7636014253	7.64G	7472233834	7167126675	0.978552	0.938595	144	144	0.546667
Z123816h3	53757026	7744129980	7.74G	7562398071	7229975951	0.976533	0.933607	144	144	0.543744
Z12382h1	52955270	7622311458	7.62G	7476629361	7197595065	0.980887	0.94428	143	144	0.539942
Z12382h2	52571404	7575159121	7.58G	7416885626	7121261617	0.979106	0.940081	143	144	0.560501
Z12382h3	51083294	7361349763	7.36G	7204212054	6913394223	0.978654	0.939148	143	144	0.554969
Z12388h1	49861866	7196514698	7.2G	7035195552	6732717477	0.977584	0.935553	144	144	0.545821
Z12388h2	51124210	7370912113	7.37G	7220996151	6937969331	0.979661	0.941263	144	144	0.538295
Z12388h3	51932764	7498974313	7.5G	7343366310	7051214498	0.979249	0.940291	144	144	0.542097

## Sheet: Table S2
Summary of sample reads alignment
sample id	reads aligned (left/right)	read pairs aligned	total alignments	secondary alignments	non-unique alignments	aligned to genes	ambiguous alignments	no feature assigned	not aligned	SSP estimation (fwd/rev)	overall mapping rate
Z10950h3	25,273,239 / 25,419,411	22776367	53628254	2935604	3949023	44651075	317147	4646022	4071936	0.51 / 0.49	0.926
Z10950h2	22,009,286 / 22,058,635	19001559	46727142	2659221	3548209	38485897	252111	4373333	3757593	0.51 / 0.49	0.921
Z10950h1	24,889,744 / 24,886,660	21435640	53126876	3350472	4420629	43466012	308626	4863667	4353046	0.51 / 0.49	0.92
Z109516h1	23,759,148 / 23,784,924	21463321	52029650	4485578	5470516	38876144	522814	7033844	3679404	0.51 / 0.49	0.928
Z109516h2	23,866,426 / 23,897,877	20773544	51284352	3520049	4472048	40566397	360302	5805276	3758137	0.51 / 0.49	0.927
Z109516h3	24,674,181 / 24,633,066	22025162	53995199	4687952	5706414	40022220	552471	7585644	3974743	0.51 / 0.49	0.925
Z10952h1	23,898,115 / 23,921,596	21426629	50636412	2816701	3825227	41070891	334142	5350689	3616705	0.51 / 0.49	0.93
Z10952h2	24,438,525 / 24,449,940	21885533	51849008	2960543	3999842	41752048	329989	5710438	3779925	0.51 / 0.49	0.928
Z10952h3	24,551,811 / 24,541,745	21930401	52124571	3031015	4036258	42110816	318644	5593453	3668884	0.51 / 0.49	0.93
Z10958h1	21,197,135 / 21,220,979	18681194	45961121	3543007	4447382	35589583	341654	5483544	3359770	0.51 / 0.49	0.927
Z10958h3	23,547,334 / 23,590,964	21483369	50757106	3618808	4572340	39454097	423640	6223100	3444102	0.51 / 0.49	0.932
Z10958h2	21,285,849 / 21,332,135	19370138	45705424	3087440	3947467	35292674	385017	6010167	3200678	0.51 / 0.49	0.93
Z12380h1	24,096,590 / 24,139,864	21700147	50697641	2461187	3367129	42209035	345223	4719229	3174236	0.51 / 0.49	0.938
Z12380h3	24,331,551 / 24,376,540	22184663	51598878	2890787	3906561	42493206	341213	4806488	3402965	0.51 / 0.49	0.935
Z12380h2	24,817,605 / 24,861,460	22464563	52646665	2967600	4046274	43186720	308904	5050959	3135117	0.5 / 0.5	0.941
Z123816h1	21,832,870 / 21,852,309	20287540	47863608	4178429	5098138	36481233	456263	5715469	2507977	0.51 / 0.49	0.946
Z123816h3	25,544,679 / 25,461,186	23649904	60201178	9195313	10709928	41798179	490723	6948820	2751161	0.51 / 0.49	0.949
Z123816h2	24,965,429 / 24,982,302	22964054	55882420	5934689	7138429	41315843	446526	6823527	3011157	0.51 / 0.49	0.943
Z12382h1	24,883,196 / 24,956,168	22812415	53269396	3430032	4502398	43400068	394243	4916252	3115906	0.51 / 0.49	0.941
Z12382h2	24,661,064 / 24,681,450	22798644	52478268	3135754	4113415	43681357	335537	4286688	3228890	0.51 / 0.49	0.939
Z12382h3	24,076,205 / 24,107,446	22025526	51048936	2865285	3804815	42389547	304452	4485404	2899643	0.51 / 0.49	0.943
Z12388h1	23,680,554 / 23,663,533	22034455	51730759	4386672	5502630	39908255	340045	5893535	2517779	0.51 / 0.49	0.95
Z12388h2	23,916,986 / 23,930,125	21760428	51185947	3338836	4329121	40066380	411260	6304032	3277099	0.51 / 0.49	0.936
Z12388h3	24,449,316 / 24,494,106	22440270	52183604	3240182	4144872	41223429	439037	6294027	2989342	0.51 / 0.49	0.942

## Sheet: Table S3
Summary for regional distribution of the sample reads on the genome
sample id	exonic	intronic	intergenic	overlapping exon
Z10950h3	44,651,075 (90.58%)	2,687,459 (5.45%)	1,958,563 (3.97%)	1,458,679 (2.96%)
Z10950h2	38,485,897 (89.8%)	2,614,598 (6.1%)	1,758,735 (4.1%)	1,435,719 (3.35%)
Z10950h1	43,466,012 (89.94%)	2,934,717 (6.07%)	1,928,950 (3.99%)	1,606,408 (3.32%)
Z109516h1	38,876,144 (84.68%)	4,664,970 (10.16%)	2,368,874 (5.16%)	2,319,671 (5.05%)
Z109516h2	40,566,397 (87.48%)	3,837,488 (8.28%)	1,967,788 (4.24%)	1,980,857 (4.27%)
Z109516h3	40,022,220 (84.07%)	5,091,185 (10.69%)	2,494,459 (5.24%)	2,511,580 (5.28%)
Z10952h1	41,070,891 (88.47%)	3,314,898 (7.14%)	2,035,791 (4.39%)	1,734,166 (3.74%)
Z10952h2	41,752,048 (87.97%)	3,533,145 (7.44%)	2,177,293 (4.59%)	1,827,270 (3.85%)
Z10952h3	42,110,816 (88.27%)	3,497,033 (7.33%)	2,096,420 (4.39%)	1,810,622 (3.8%)
Z10958h1	35,589,583 (86.65%)	3,521,457 (8.57%)	1,962,087 (4.78%)	1,841,026 (4.48%)
Z10958h3	39,454,097 (86.38%)	4,086,863 (8.95%)	2,136,237 (4.68%)	2,090,393 (4.58%)
Z10958h2	35,292,674 (85.45%)	4,037,621 (9.78%)	1,972,546 (4.78%)	2,002,763 (4.85%)
Z12380h1	42,209,035 (89.94%)	2,779,569 (5.92%)	1,939,660 (4.13%)	1,522,288 (3.24%)
Z12380h3	42,493,206 (89.84%)	2,799,899 (5.92%)	2,006,589 (4.24%)	1,520,790 (3.22%)
Z12380h2	43,186,720 (89.53%)	2,984,603 (6.19%)	2,066,356 (4.28%)	1,593,920 (3.3%)
Z123816h1	36,481,233 (86.46%)	3,760,102 (8.91%)	1,955,367 (4.63%)	1,913,802 (4.54%)
Z123816h3	41,798,179 (85.75%)	4,388,102 (9%)	2,560,718 (5.25%)	2,308,145 (4.73%)
Z123816h2	41,315,843 (85.83%)	4,350,940 (9.04%)	2,472,587 (5.14%)	2,212,811 (4.6%)
Z12382h1	43,400,068 (89.82%)	2,947,620 (6.1%)	1,968,632 (4.07%)	1,532,661 (3.17%)
Z12382h2	43,681,357 (91.06%)	2,525,913 (5.27%)	1,760,775 (3.67%)	1,452,321 (3.03%)
Z12382h3	42,389,547 (90.43%)	2,769,180 (5.91%)	1,716,224 (3.66%)	1,511,162 (3.22%)
Z12388h1	39,908,255 (87.13%)	3,716,957 (8.12%)	2,176,578 (4.75%)	1,932,799 (4.22%)
Z12388h2	40,066,380 (86.41%)	4,033,742 (8.7%)	2,270,290 (4.9%)	2,043,618 (4.41%)
Z12388h3	41,223,429 (86.75%)	4,081,211 (8.59%)	2,212,816 (4.66%)	2,117,656 (4.46%)

## Sheet: Table S4
DEGs of Category1_Z-5_T1 vs Z-5_T0
Features	baseMean	log2FoldChange	lfcSE	stat	pvalue	padj	Gene Symbol	KEGG Gene ID	GO	STRING Protein	TF Family	description	KEGG description
SORBI_3006G273100	30.6711	-5.142	1.37889	-3.72908	0.000192178	0.0243215				4558.Sb10g008000.1	bHLH	transcription factor ILI4	transcription factor ILI4
SORBI_3003G142300	9.14401	-4.23643	1.2267	-3.45352	0.000553325	0.0427233		8060313		4558.Sb08g019780.1	bHLH	transcription factor bHLH85	transcription factor bHLH85
SORBI_3003G312550	74.2757	-4.17251	0.845867	-4.93282	8.10523052493534e-07	0.00102061				4558.Sb10g026450.1	bZIP	basic leucine zipper 9	basic leucine zipper 9 isoform X2
SORBI_3003G034500	236.662	-3.98198	1.1617	-3.42772	0.000608679	0.0451297		8066610		4558.Sb09g021840.1	bZIP
SORBI_3006G216700	14.8165	-3.90835	1.01613	-3.8463	0.000119915	0.0185303				4558.Sb08g020600.1	bZIP	light-inducible protein CPRF2	light-inducible protein CPRF2 isoform X2
SORBI_3001G326700	9.85169	-3.89146	0.874544	-4.4497	8.59892357286512e-06	0.00368486				4558.Sb03g044220.1	CAMTA	calmodulin-binding transcription activator 4	calmodulin-binding transcription activator 4
SORBI_3003G144800	67.4055	-3.85834	0.85129	-4.53235	5.83313621476944e-06	0.00291279		8060327		4558.Sb07g006200.1	ERF	ethylene-responsive transcription factor 4	ethylene-responsive transcription factor 4
SORBI_3006G189600	40.0287	-3.83018	0.894783	-4.28057	1.86416078714159e-05	0.00628421				4558.Sb07g006195.1	ERF	ethylene-responsive transcription factor 11	ethylene-responsive transcription factor 11
SORBI_3010G069300	40.4516	-3.60216	0.82659	-4.35785	1.31343535078598e-05	0.00518869		8077288	GO:0003674,GO:0055114,GO:0008150,GO:0001101,GO:0042221,GO:0006970,GO:0016491,GO:0009737,GO:0009719,GO:0003824,GO:0008152,GO:0010033,GO:0050896,GO:0004497,GO:1901700,GO:0006950,GO:0033993,GO:0097305,GO:0009651,GO:0009725,GO:0009628	4558.Sb07g006210.1	ERF	ethylene-responsive transcription factor 8	ethylene-responsive transcription factor 8
SORBI_3002G010600	4.99076	-3.60011	0.959046	-3.75384	0.000174143	0.023173			GO:0050896,GO:0005575,GO:0044424,GO:0006970,GO:0005623,GO:0044464,GO:0005622,GO:0006950,GO:0005737,GO:0009651,GO:0008150,GO:0009628	4558.Sb07g020090.1	ERF	ethylene-responsive transcription factor ERF060	ethylene-responsive transcription factor ERF060
SORBI_3010G071000	1517.25	-3.58232	0.850242	-4.21329	2.51677166513429e-05	0.00766645		8077293	GO:0006807,GO:1901564,GO:0004842,GO:0044257,GO:0003674,GO:0044260,GO:0070647,GO:0008150,GO:0030163,GO:0043170,GO:0051603,GO:0006511,GO:0009056,GO:0009057,GO:0140096,GO:0032446,GO:0009987,GO:0016740,GO:0044238,GO:0006464,GO:0010498,GO:0003824,GO:0006508,GO:0008152,GO:0061630,GO:0016567,GO:0043412,GO:0044265,GO:0019538,GO:0036211,GO:0043632,GO:0043161,GO:0044267,GO:0071704,GO:0044248,GO:0061659,GO:…	4558.Sb05g027740.1	GRAS
SORBI_3001G224800	387.105	-3.53976	1.01343	-3.49284	0.000477917	0.0402773				4558.Sb09g002190.1	LBD	LOB domain-containing protein 1	LOB domain-containing protein 1
SORBI_3001G363100	2103.83	-3.51954	1.02626	-3.42946	0.000604775	0.0451048		8080791	GO:0097367,GO:0005575,GO:0017076,GO:0044464,GO:0003674,GO:0043167,GO:0016208,GO:0032559,GO:0071944,GO:0005623,GO:0032555,GO:0005886,GO:0043169,GO:0043168,GO:0008144,GO:0016020,GO:1901363,GO:0030554,GO:0000166,GO:0032553,GO:0097159,GO:0036094,GO:0005488,GO:1901265	4558.Sb03g012310.1	MYB	transcription factor JAMYB	transcription factor JAMYB
SORBI_3007G077200	2044.66	-3.29111	0.904232	-3.63968	0.000272976	0.0294942		8086050		4558.Sb03g003120.1	MYB	transcription factor RAX2	transcription factor RAX2
SORBI_3006G093000	296.084	-3.23869	0.764653	-4.2355	2.28048768657218e-05	0.0072072		8075859		4558.Sb03g005480.1	MYB_related
SORBI_3004G239700	11.4723	-3.18194	0.938585	-3.39014	0.000698562	0.0483801				4558.Sb10g002120.1	NAC	NAC domain-containing protein 43	NAC domain-containing protein 43
SORBI_3008G015300	115.711	-3.04892	0.794598	-3.83707	0.000124512	0.0188376		8071420		4558.Sb06g002260.1	TCP	transcription factor PCF1	transcription factor PCF1
SORBI_3010G218500	6655.19	-2.93489	0.731868	-4.01013	6.06847613603274e-05	0.013699		8069381		4558.Sb07g019400.1	WRKY	probable WRKY transcription factor 41	probable WRKY transcription factor 41
SORBI_3007G118301	533.007	-2.83199	0.830897	-3.40835	0.00065356	0.0470768	WRKY53	8070015	GO:0010628,GO:0009507,GO:0048827,GO:0003674,GO:0031328,GO:0001101,GO:0042221,GO:0006955,GO:0050794,GO:0005623,GO:0003676,GO:0032501,GO:0019222,GO:0009719,GO:0051171,GO:0050789,GO:0046677,GO:0060255,GO:1901363,GO:0005622,GO:0009636,GO:0042493,GO:0097159,GO:0051252,GO:0005488,GO:0009889,GO:0010193,GO:0006355,GO:0080090,GO:0044464,GO:0042742,GO:0065007,GO:0048731,GO:0008150,GO:0048856,GO:1902680,GO:…
SORBI_3002G304600	3.5605	-2.76773	0.786776	-3.51781	0.000435124	0.0380665
SORBI_3007G077100	3499.24	-2.75909	0.819038	-3.36869	0.000755258	0.0498559		8085844		4558.Sb06g028660.1
SORBI_3003G045700	8.20785	-2.7309	0.680485	-4.01316	5.99108464132675e-05	0.0136462		8056529	GO:0016787,GO:0051234,GO:0016817,GO:0042335,GO:0005575,GO:0032502,GO:0042626,GO:0044464,GO:0003674,GO:0008150,GO:0051179,GO:0048856,GO:0042221,GO:0071944,GO:0005623,GO:0006810,GO:0055085,GO:0017111,GO:0005886,GO:0016462,GO:0032501,GO:0031224,GO:0007275,GO:0003824,GO:0015893,GO:0016887,GO:0042623,GO:0016020,GO:0016818,GO:0044425,GO:0022857,GO:0050896,GO:0016021,GO:0043492,GO:0006855,GO:0022804,GO:…	4558.Sb01g031640.1
SORBI_3005G061300	54.5176	-2.72132	0.711749	-3.82343	0.000131609	0.0194589				4558.Sb03g012530.1		uncharacterized LOC8060327	uncharacterized protein LOC8060327
SORBI_3008G123200	49.2134	-2.71664	0.721192	-3.76687	0.000165305	0.0223454			GO:0016787,GO:0048522,GO:0016817,GO:0005575,GO:0044464,GO:0023051,GO:0060627,GO:0003674,GO:0050877,GO:0098794,GO:0065007,GO:0007612,GO:0098590,GO:0008150,GO:0048259,GO:0045202,GO:0043229,GO:0051050,GO:0043227,GO:0099177,GO:0051966,GO:0050794,GO:0071944,GO:0005623,GO:0031325,GO:0017111,GO:0048260,GO:0097060,GO:0050890,GO:0005886,GO:0010648,GO:0016462,GO:0032501,GO:0019222,GO:0043226,GO:0005634,GO:…
SORBI_3003G355100	43.486	-2.58925	0.55821	-4.63848	3.50973328979664e-06	0.00233517				4558.Sb10g006050.1		cytochrome P450 709B3	cytochrome P450 709B3
SORBI_3004G025900	33.8531	-2.56977	0.706026	-3.63977	0.000272882	0.0294942		8068285		4558.Sb02g001140.1
SORBI_3002G331000	16.0324	-2.51952	0.719244	-3.50301	0.000460041	0.0392946				4558.Sb10g006200.1		E3 ubiquitin-protein ligase EL5	E3 ubiquitin-protein ligase EL5
SORBI_3010G248200	2627.82	-2.50842	0.724239	-3.46352	0.000533156	0.0422203		8063818
SORBI_3001G415200	463.06	-2.44664	0.707599	-3.45766	0.000544889	0.0427233		8081468		4558.Sb01g034670.1		universal stress protein PHOS34	universal stress protein PHOS34
SORBI_3010G167800	28.1754	-2.42199	0.685158	-3.53493	0.000407885	0.0369626			GO:0048827,GO:0003674,GO:0042221,GO:0048585,GO:0005623,GO:0097708,GO:0032501,GO:0031410,GO:0050789,GO:0015893,GO:0098588,GO:0022857,GO:0005622,GO:0031982,GO:0009653,GO:0006855,GO:0012505,GO:0042493,GO:0005215,GO:0044464,GO:0044440,GO:0065007,GO:0048731,GO:0008150,GO:0048856,GO:0050801,GO:0055085,GO:0048367,GO:0010015,GO:0044444,GO:0051239,GO:0031090,GO:0098771,GO:0007275,GO:0043226,GO:0016020,GO:…	4558.Sb06g017790.1		uncharacterized LOC8075859	uncharacterized protein LOC8075859
SORBI_3005G072500	573.426	-2.41913	0.593523	-4.07587	4.58422797679244e-05	0.0116185		8075528
SORBI_3004G281400	729.778	-2.39111	0.640518	-3.73308	0.00018915	0.0241529	BRH1	8076030		4558.Sb08g001350.1,4558.Sb03g027370.1		amino-acid permease BAT1 homolog	amino-acid permease BAT1 homolog
SORBI_3001G105300	12.5994	-2.35525	0.670163	-3.51444	0.000440679	0.0381565		8060537		4558.Sb02g033500.1
SORBI_3003G043600	1470.72	-2.35051	0.44399	-5.29406	1.19628184476975e-07	0.00025587		8078776				ABC transporter G family member 31	ABC transporter G family member 31
SORBI_3009G173300	3214.88	-2.32181	0.580644	-3.99868	6.36976534316446e-05	0.0138656			GO:0005575,GO:0044464,GO:0010243,GO:0008150,GO:0043229,GO:0043227,GO:0042221,GO:0005623,GO:0005737,GO:0043226,GO:0005634,GO:1901698,GO:0010200,GO:0043231,GO:0010033,GO:0005622,GO:0050896,GO:1901700,GO:0044424,GO:0042493
SORBI_3010G190900	12.7427	-2.25675	0.625405	-3.60847	0.000308008	0.0309022			GO:0016787,GO:0005575,GO:0006807,GO:0044464,GO:0046483,GO:0003674,GO:0006725,GO:0004519,GO:0016556,GO:0008150,GO:0043229,GO:0043170,GO:0043227,GO:0005623,GO:0003723,GO:0003676,GO:0016788,GO:0005737,GO:1901360,GO:0044444,GO:0009987,GO:0006139,GO:0043226,GO:0044238,GO:1900864,GO:0003824,GO:0016071,GO:0034641,GO:0008152,GO:0016070,GO:0043412,GO:0005739,GO:0043231,GO:1901363,GO:0080156,GO:0005622,GO:…	4558.Sb08g017570.1
SORBI_3001G211800	18.652	-2.18195	0.594614	-3.66952	0.000243004	0.0271627				4558.Sb03g039730.1
SORBI_3007G077300	2248.06	-2.16323	0.455554	-4.74858	2.04851311720334e-06	0.00178595		8086051		4558.Sb04g002290.1		probable xyloglucan endotransglucosylase/hydrolase protein 30	probable xyloglucan endotransglucosylase/hydrolase protein 30
SORBI_3002G281900	64.8641	-2.1585	0.621383	-3.47371	0.000513312	0.0418217		8054984		4558.Sb02g035750.1
SORBI_3001G138200	752.097	-2.15069	0.579932	-3.70852	0.000208471	0.02498		8054176		4558.Sb10g028690.1		uncharacterized LOC8063818	uncharacterized protein LOC8063818
SORBI_3001G491200	960.933	-2.14585	0.619816	-3.46207	0.000536041	0.0422203				4558.Sb01g039100.1		uncharacterized LOC8081468	uncharacterized protein LOC8081468
SORBI_3001G344500	1477.03	-2.12707	0.585887	-3.63051	0.000282863	0.0297984	SUS1	8077078	GO:0030054,GO:0034285,GO:0005575,GO:0044464,GO:0001666,GO:0016758,GO:0003674,GO:0010038,GO:0008194,GO:0009744,GO:0046686,GO:0070482,GO:0008150,GO:0001101,GO:0043229,GO:0043227,GO:0016157,GO:0009746,GO:0042221,GO:0006970,GO:0005623,GO:0009413,GO:0071944,GO:0036293,GO:0010555,GO:0034284,GO:0005737,GO:0005773,GO:0005886,GO:0005829,GO:0044444,GO:0016740,GO:0009414,GO:0043226,GO:0009743,GO:0016757,GO:…	4558.Sb10g022080.1
SORBI_3005G090600	149.206	-2.11754	0.589251	-3.59362	0.000326111	0.032082			GO:0050896,GO:0009605,GO:0005575,GO:0044464,GO:0043207,GO:0005623,GO:0009624,GO:0071944,GO:0009607,GO:0051704,GO:0051707,GO:0016020,GO:0005886,GO:0008150	4558.Sb05g006010.1		amino acid permease 3	amino acid permease 3
SORBI_3009G155050	203.503	-2.10109	0.519721	-4.04272	5.28341620935423e-05	0.0126301			GO:0048518,GO:0048831,GO:0050789,GO:0050793,GO:0065007,GO:0051240,GO:1905623,GO:2000026,GO:0008150,GO:0051094,GO:0051239,GO:2000024	4558.Sb04g031790.1		E3 ubiquitin-protein ligase RHA1B	E3 ubiquitin-protein ligase RHA1B
SORBI_3002G287000	443.995	-2.06965	0.586623	-3.52808	0.000418589	0.0373964		8074161		4558.Sb01g009410.1		uncharacterized LOC8060537	uncharacterized protein LOC8060537 isoform X2
SORBI_3008G157100	858.829	-2.04961	0.511477	-4.00723	6.14341635543188e-05	0.0137455		8070110		4558.Sb03g003830.1		acyl transferase 7	acyl transferase 7
SORBI_3003G293900	909.667	-1.99978	0.544811	-3.67059	0.000241993	0.0271627		8075566		4558.Sb09g023380.1
SORBI_3001G098600	1355.32	-1.96823	0.585	-3.3645	0.000766832	0.0498559		8085974		4558.Sb10g024090.1
SORBI_3005G118900	29.9084	-1.94765	0.500389	-3.89228	9.93063515786001e-05	0.0168508
SORBI_3004G187800	766.503	-1.93205	0.406676	-4.75083	2.02581978108673e-06	0.00178595		8072614		4558.Sb02g031490.1		MICOS complex subunit MIC60	MICOS complex subunit MIC60
SORBI_3009G216050	166.89	-1.90216	0.498419	-3.81639	0.000135417	0.0194714		8061086		4558.Sb01g012060.1		probable galacturonosyltransferase-like 1	probable galacturonosyltransferase-like 1
SORBI_3007G179750	2328.39	-1.88639	0.512181	-3.68306	0.000230449	0.0264838			GO:0003006,GO:0005575,GO:0048608,GO:0032502,GO:0009058,GO:0009791,GO:0003674,GO:0019748,GO:0048731,GO:0055114,GO:0008150,GO:0010154,GO:0048856,GO:0016491,GO:0032501,GO:0007275,GO:0061458,GO:0003824,GO:0008152,GO:0016020,GO:0016705,GO:0004497,GO:0016709,GO:0000003,GO:0022414,GO:0048316,GO:0044550	4558.Sb03g004300.1
SORBI_3010G231200	131.701	-1.88156	0.556027	-3.38394	0.000714549	0.0488269		8061621		4558.Sb10g006330.2		sucrose synthase 2	sucrose synthase 2
SORBI_3004G090900	11.3944	-1.87905	0.530938	-3.5391	0.000401487	0.036533	TRZ1		GO:0016787,GO:0031123,GO:0043628,GO:0005575,GO:0006807,GO:0044464,GO:0046483,GO:0004521,GO:0042779,GO:0003674,GO:0006725,GO:0008033,GO:0004519,GO:0008150,GO:0043229,GO:0043170,GO:0043227,GO:0004540,GO:0006396,GO:0006399,GO:0005623,GO:0034414,GO:0016788,GO:1901360,GO:0009987,GO:0006139,GO:0005634,GO:0043226,GO:0044238,GO:0003824,GO:0034641,GO:0008152,GO:0016070,GO:0016891,GO:0043231,GO:0042780,GO:…	4558.Sb05g007450.1
SORBI_3003G314533	326.642	-1.855	0.472448	-3.92634	8.62464322454836e-05	0.0160577				4558.Sb02g031940.1		uncharacterized LOC8074161	uncharacterized protein LOC8074161
SORBI_3007G124100	6711.4	-1.81543	0.309746	-5.86101	4.60048337350735e-09	3.87713403774621e-05		8073540		4558.Sb03g034430.1		uncharacterized LOC8075566	uncharacterized protein LOC8075566 isoform X3
SORBI_3003G416500	12492.6	-1.79714	0.488264	-3.68067	0.00023262	0.0266123	SRC2	8059415	GO:0006605,GO:0051234,GO:0005575,GO:0044464,GO:0007034,GO:0051649,GO:0000322,GO:0008150,GO:0051179,GO:0006886,GO:0043229,GO:0043227,GO:0046907,GO:0042886,GO:0008104,GO:0005623,GO:0000325,GO:0006810,GO:0071702,GO:0071944,GO:0005737,GO:0005773,GO:0005886,GO:0033036,GO:0044444,GO:0072594,GO:0006623,GO:0043226,GO:0045184,GO:0000326,GO:0071705,GO:0016020,GO:0051641,GO:0043231,GO:0005783,GO:0015833,GO:…	4558.Sb01g008810.1		uncharacterized LOC8085974	uncharacterized protein LOC8085974
SORBI_3009G105400	45.7805	-1.78783	0.528146	-3.3851	0.000711518	0.0487515
SORBI_3003G312800	30.6737	-1.71282	0.490756	-3.49017	0.000482712	0.040412				4558.Sb04g023630.1		E3 ubiquitin-protein ligase RING1	E3 ubiquitin-protein ligase RING1
ENSRNA049480693	32.0649	-1.70984	0.484136	-3.53173	0.00041285	0.0372788				4558.Sb09g027140.1		uncharacterized protein At1g15400	uncharacterized protein At1g15400
SORBI_3010G255800	53.2132	-1.69184	0.465688	-3.63299	0.000280161	0.0296878				4558.Sb02g030640.1
SORBI_3001G100501	1238.73	-1.67497	0.470533	-3.55972	0.000371251	0.0347596				4558.Sb10g027380.1		uncharacterized LOC8061621	uncharacterized protein LOC8061621
SORBI_3002G243650	210.703	-1.67091	0.359571	-4.64696	3.36862334639312e-06	0.00233517				4558.Sb04g007440.1
SORBI_3006G111200	255.965	-1.62028	0.442082	-3.6651	0.000247238	0.0274163	RDR2	8073554	GO:0046483,GO:0006996,GO:0016246,GO:0043331,GO:1901699,GO:0045892,GO:0042221,GO:0051716,GO:0050794,GO:0005623,GO:0044428,GO:0019222,GO:0051171,GO:0044238,GO:0016043,GO:0045814,GO:0050789,GO:0040029,GO:0060255,GO:0005622,GO:0071704,GO:0070918,GO:0051252,GO:0010467,GO:0009889,GO:0044237,GO:0006355,GO:0071840,GO:0080090,GO:0044464,GO:0071310,GO:0065007,GO:0031327,GO:0008150,GO:0071359,GO:0006396,GO:…
SORBI_3005G017900	55.9456	-1.60958	0.352699	-4.56362	5.02792746600663e-06	0.00264836				4558.Sb03g045000.1		protein SRC2	protein SRC2
SORBI_3009G245700	378.272	-1.60175	0.42892	-3.73437	0.000188188	0.0241529		8064734		4558.Sb09g017120.1
SORBI_3001G351400	8656.23	-1.56743	0.42669	-3.67346	0.000239292	0.0271302			GO:0016787,GO:0048522,GO:0006807,GO:1901564,GO:0004175,GO:0003674,GO:0065007,GO:0043068,GO:0070011,GO:0004197,GO:0008150,GO:0043170,GO:0050794,GO:0140096,GO:0048518,GO:0044238,GO:0008233,GO:0003824,GO:0006508,GO:0050789,GO:0008234,GO:0043067,GO:0008152,GO:0019538,GO:0071704,GO:0010941,GO:0010942
SORBI_3009G173600	268.493	-1.55305	0.395362	-3.92819	8.55891994031271e-05	0.0160577			GO:0009507,GO:0046483,GO:0006996,GO:0003674,GO:0022618,GO:0031967,GO:0005623,GO:0043933,GO:0032501,GO:0043169,GO:0005509,GO:0044238,GO:0016043,GO:0009941,GO:0050789,GO:0044435,GO:0005622,GO:0071704,GO:0010467,GO:0005488,GO:0044237,GO:0071840,GO:0016817,GO:0044464,GO:0065007,GO:0065003,GO:0008150,GO:0048856,GO:0006396,GO:1990904,GO:1901360,GO:0032991,GO:0044444,GO:0016462,GO:0007275,GO:0043226,GO:…
SORBI_3004G215900	164.753	-1.55274	0.370949	-4.18587	2.84081664578387e-05	0.00844993		8059688	GO:0016787,GO:0016779,GO:0046483,GO:0006807,GO:0004532,GO:0019439,GO:1901361,GO:0003674,GO:0006725,GO:0044260,GO:0000963,GO:0008150,GO:0004527,GO:0043170,GO:0000957,GO:0004540,GO:0006396,GO:0009056,GO:0000175,GO:0046700,GO:0140053,GO:0009057,GO:0016788,GO:0044270,GO:1901360,GO:0009987,GO:0016740,GO:0006139,GO:0044238,GO:0003824,GO:0034641,GO:0008152,GO:0008408,GO:0016070,GO:0004654,GO:0044265,GO:…	4558.Sb10g029310.1
SORBI_3002G168600	211.91	-1.53561	0.413962	-3.70955	0.000207631	0.02498				4558.Sb01g008980.1
SORBI_3010G001600	1812.13	-1.52563	0.451504	-3.37901	0.000727479	0.0490128		8066857		4558.Sb02g028070.1
SORBI_3002G132600	608.615	-1.50431	0.355653	-4.22972	2.33985382623768e-05	0.00730352			GO:0005575,GO:0044464,GO:0031967,GO:0043229,GO:0043227,GO:0044446,GO:0005623,GO:0031975,GO:0044428,GO:0005737,GO:0044444,GO:0043226,GO:0005634,GO:0044422,GO:0043231,GO:0005783,GO:0005622,GO:0012505,GO:0044424,GO:0005635	4558.Sb06g019330.1		probable RNA-dependent RNA polymerase 2	probable RNA-dependent RNA polymerase 2
SORBI_3007G097400	363.621	-1.46226	0.278482	-5.25082	1.51421151349071e-07	0.000273456			GO:0005575,GO:0030880,GO:1990234,GO:0044464,GO:0043229,GO:0043227,GO:0061695,GO:0044446,GO:0031974,GO:0005623,GO:0055029,GO:0044428,GO:0044451,GO:0005666,GO:0000428,GO:0032991,GO:0043226,GO:0005634,GO:0070013,GO:0005654,GO:0044422,GO:0043231,GO:0005622,GO:1902494,GO:0044424,GO:0043233,GO:0031981	4558.Sb05g001530.1
SORBI_3001G377200	146.351	-1.451	0.430754	-3.36851	0.00075577	0.0498559				4558.Sb09g029660.1		predicted GPI-anchored protein 58	predicted GPI-anchored protein 58
SORBI_3006G213100	761.15	-1.44759	0.349946	-4.13662	3.52462668711285e-05	0.00975269			GO:0003006,GO:0016779,GO:0005575,GO:0006807,GO:0044464,GO:0032502,GO:0009058,GO:0009791,GO:0019438,GO:0009790,GO:0046483,GO:0003674,GO:0006725,GO:0048608,GO:1901137,GO:0009226,GO:0018130,GO:0048731,GO:0008150,GO:0010154,GO:0055086,GO:0048856,GO:0051748,GO:0048229,GO:0006793,GO:0071944,GO:0005623,GO:0044249,GO:0005737,GO:0034654,GO:0070569,GO:1901360,GO:0006047,GO:0005886,GO:0005829,GO:0032501,GO:…	4558.Sb01g033620.1
SORBI_3006G244000	3214.39	-1.43286	0.41939	-3.41652	0.00063427	0.0462654		8068494	GO:0051234,GO:0005575,GO:0044464,GO:0008272,GO:1902358,GO:0003674,GO:0015116,GO:0015103,GO:0015698,GO:0008150,GO:0051179,GO:0005887,GO:0071944,GO:0005623,GO:0006810,GO:0055085,GO:1901682,GO:0098656,GO:0005886,GO:0015075,GO:0098660,GO:0015318,GO:0031224,GO:0016020,GO:0044425,GO:0072348,GO:0022857,GO:0006820,GO:0016021,GO:0034220,GO:0006811,GO:0098661,GO:0044459,GO:0031226,GO:0008509,GO:0005215	4558.Sb09g023410.1
SORBI_3002G336800	108.231	-1.42426	0.368541	-3.8646	0.000111272	0.0178489			GO:0016787,GO:0005575,GO:0006807,GO:0044464,GO:0009507,GO:0046483,GO:0003674,GO:0006725,GO:0004519,GO:0008150,GO:0043229,GO:0043170,GO:0043227,GO:0005623,GO:0003723,GO:0003676,GO:0016788,GO:0005737,GO:1901360,GO:0044444,GO:0009987,GO:0006139,GO:0043226,GO:0044238,GO:0003824,GO:0034641,GO:0008152,GO:0016070,GO:0043412,GO:0043231,GO:1901363,GO:0005622,GO:0071704,GO:0044424,GO:0097159,GO:0009451,GO:…	4558.Sb04g026110.1		polyribonucleotide nucleotidyltransferase 2, mitochondrial	polyribonucleotide nucleotidyltransferase 2, mitochondrial
SORBI_3009G052700	190.564	-1.40115	0.395645	-3.54143	0.000397961	0.0364553		8071190		4558.Sb07g014930.1
SORBI_3007G077700	121.211	-1.39436	0.324877	-4.29197	1.77097007354523e-05	0.0062381				4558.Sb10g000360.1		homogentisate 1,2-dioxygenase	homogentisate 1,2-dioxygenase
SORBI_3010G050600	178.38	-1.3856	0.365287	-3.79318	0.000148731	0.0208909				4558.Sb02g011430.1
SORBI_3002G051600	160.953	-1.37668	0.363749	-3.78469	0.000153901	0.0214976
SORBI_3003G401400	1641.3	-1.35276	0.34999	-3.86514	0.000111027	0.0178489		8078726	GO:0097367,GO:0046483,GO:0003674,GO:0003690,GO:0001101,GO:0045892,GO:0042221,GO:0050794,GO:0005623,GO:0003723,GO:0003676,GO:0005524,GO:0032501,GO:0019222,GO:0043169,GO:0051171,GO:0044238,GO:0050789,GO:0009415,GO:0043412,GO:0060255,GO:1901363,GO:0005622,GO:0071704,GO:0032553,GO:0097159,GO:0009651,GO:0051252,GO:0005488,GO:0009889,GO:0044237,GO:1901265,GO:0006355,GO:0080090,GO:0017076,GO:0044464,GO:…	4558.Sb01g035800.1
SORBI_3001G031300	2247.22	-1.35062	0.3853	-3.50538	0.000455957	0.0390778				4558.Sb06g028340.1
SORBI_3010G234000	4975.14	-1.34739	0.390829	-3.44752	0.000565765	0.0432047		8061631		4558.Sb06g030980.1		probable sulfate transporter 3.3	probable sulfate transporter 3.3
SORBI_3006G231800	335.717	-1.34349	0.34173	-3.93143	8.44407585648042e-05	0.0160577	MRE11	8079542	GO:0005575,GO:0044464,GO:0044454,GO:0000785,GO:0005694,GO:0044427,GO:0043229,GO:0043227,GO:0043228,GO:0000794,GO:0044446,GO:0031974,GO:0005623,GO:0044428,GO:0043232,GO:0043226,GO:0005634,GO:0000228,GO:0070013,GO:0044422,GO:0099086,GO:0000793,GO:0043231,GO:0000795,GO:0005622,GO:0044424,GO:0043233,GO:0031981,GO:0000791
SORBI_3001G090500	3772.25	-1.34337	0.391547	-3.43093	0.000601505	0.0449936		8086254		4558.Sb09g004480.1		uncharacterized LOC8071190	uncharacterized protein LOC8071190 isoform X1
SORBI_3008G022701	79.2866	-1.34154	0.33877	-3.96004	7.49366350847536e-05	0.0153946				4558.Sb07g006242.1
SORBI_3002G051450	80.5124	-1.31771	0.338231	-3.89587	9.78450256380782e-05	0.016715
SORBI_3003G311600	156.754	-1.31693	0.305667	-4.30838	1.64453611017798e-05	0.00617977		8072136		4558.Sb02g004340.1
SORBI_3004G036700	257.509	-1.3125	0.332495	-3.94743	7.89942592916722e-05	0.0156032	PRMT5		GO:0006996,GO:0003674,GO:0042054,GO:0050794,GO:0005623,GO:0016569,GO:0019222,GO:0051171,GO:0044238,GO:0016043,GO:0050789,GO:0043412,GO:0043414,GO:0060255,GO:0018193,GO:0005622,GO:0008168,GO:0010220,GO:0071704,GO:0009909,GO:0051252,GO:0048580,GO:0009889,GO:0044237,GO:0006355,GO:0071840,GO:0080090,GO:0044464,GO:0065007,GO:2000241,GO:0008150,GO:0048584,GO:0032259,GO:0044444,GO:0051239,GO:0016740,GO:…	4558.Sb03g043760.1		glycine-rich RNA-binding protein 2, mitochondrial	glycine-rich RNA-binding protein 2, mitochondrial
SORBI_3006G271700	84.5816	-1.30394	0.359911	-3.62296	0.000291252	0.0303184				4558.Sb01g002930.1
SORBI_3004G027300	102.878	-1.29602	0.347571	-3.7288	0.000192394	0.0243215				4558.Sb10g027610.1		calcium-binding protein KIC	calcium-binding protein KIC
SORBI_3004G096300	8962.18	-1.26485	0.37559	-3.36764	0.000758139	0.0498559		8073783		4558.Sb06g029960.1		double-strand break repair protein MRE11	double-strand break repair protein MRE11
SORBI_3010G000600	2720.83	-1.25246	0.341346	-3.66919	0.000243321	0.0271627		8065351	GO:0019005,GO:0080090,GO:0005575,GO:0006807,GO:0044464,GO:1901564,GO:1990234,GO:0044257,GO:0003674,GO:0065007,GO:0044260,GO:0008150,GO:0030163,GO:0031461,GO:0043170,GO:0051603,GO:0006511,GO:0009056,GO:0044389,GO:0005623,GO:0009057,GO:0019899,GO:0005737,GO:0030162,GO:0032991,GO:0009987,GO:0019222,GO:0000151,GO:0051171,GO:0044238,GO:0010498,GO:0006508,GO:0031625,GO:0050789,GO:0008152,GO:0044265,GO:…	4558.Sb01g008170.1		YTH domain-containing family protein 1	YTH domain-containing family protein 2 isoform X1
SORBI_3009G148200	209.396	-1.24607	0.305761	-4.07531	4.59537967957304e-05	0.0116185	DRNK		GO:0046483,GO:0055086,GO:0009058,GO:0003674,GO:0016310,GO:0006793,GO:0005623,GO:0043101,GO:0044238,GO:0090407,GO:0042802,GO:0005622,GO:0019136,GO:0071704,GO:0044271,GO:0072522,GO:0019206,GO:0019637,GO:0005515,GO:0005488,GO:0044237,GO:0043097,GO:0006213,GO:0044464,GO:1901137,GO:0008150,GO:0009123,GO:0044283,GO:0044249,GO:0042803,GO:0034654,GO:1901360,GO:0044444,GO:0008655,GO:0016740,GO:0043226,GO:…	4558.Sb08g002022.1
SORBI_3001G362300	166.078	-1.24097	0.336649	-3.68625	0.00022758	0.0263007
SORBI_3001G060100	582.675	-1.22174	0.350346	-3.48723	0.000488053	0.0405443		8081272	GO:0003674,GO:0016310,GO:0022604,GO:0001101,GO:0042221,GO:0006793,GO:0051716,GO:0050794,GO:0005623,GO:0009719,GO:0044238,GO:0050789,GO:0043412,GO:0018193,GO:0048586,GO:0004672,GO:0005622,GO:0071704,GO:0048580,GO:0018105,GO:0044237,GO:0044464,GO:0071310,GO:0065007,GO:2000241,GO:0018209,GO:0008150,GO:0009739,GO:0006468,GO:0051239,GO:0016740,GO:0043226,GO:0005634,GO:0008360,GO:0022603,GO:0016773,GO:…	4558.Sb01g008040.2		beta-glucosidase BoGH3B	uncharacterized protein LOC8072136 isoform X1
SORBI_3001G522400	654.169	-1.19416	0.321672	-3.71235	0.000205345	0.0248408		8061448		4558.Sb04g003160.1
SORBI_3002G177300	203.66	-1.18971	0.351039	-3.38911	0.000701207	0.0483801		8054599		4558.Sb06g033300.1
SORBI_3009G254200	811.315	-1.18832	0.279061	-4.2583	2.05989979921931e-05	0.00685269		8065315	GO:0003006,GO:0016787,GO:0005575,GO:0006807,GO:0009507,GO:0032502,GO:0009791,GO:0044464,GO:0046483,GO:0009790,GO:0048608,GO:0003674,GO:0006725,GO:0004519,GO:0048731,GO:0010154,GO:0008150,GO:0043229,GO:0043170,GO:0043227,GO:0048856,GO:0005623,GO:0003723,GO:0003676,GO:0016788,GO:0005737,GO:1901360,GO:0044444,GO:0032501,GO:0009987,GO:0007275,GO:0006139,GO:0043226,GO:0044238,GO:0061458,GO:0003824,GO:…	4558.Sb04g002415.1
SORBI_3001G087000	176.627	-1.13941	0.302236	-3.76995	0.000163277	0.0223142	SPO11-1	8085927	GO:0045132,GO:0046483,GO:0051321,GO:0006996,GO:0003674,GO:0005694,GO:0051716,GO:0005623,GO:0003676,GO:0044428,GO:0098813,GO:0003916,GO:0044238,GO:0016043,GO:1901363,GO:0005622,GO:0071704,GO:0042138,GO:0051026,GO:0097159,GO:0005488,GO:0044237,GO:0004536,GO:0016817,GO:0071840,GO:0044464,GO:1903046,GO:0004519,GO:0008150,GO:0061982,GO:0045143,GO:0016788,GO:0070192,GO:1901360,GO:0016462,GO:0043226,GO:…	4558.Sb04g007930.1		probable protein phosphatase 2C 12	probable protein phosphatase 2C 12
SORBI_3001G066300	308.982	-1.13897	0.323141	-3.52469	0.000423979	0.0377445				4558.Sb10g000240.1		BTB/POZ domain-containing protein At2g30600	BTB/POZ domain-containing protein At2g30600
SORBI_3006G165600	254.325	-1.12761	0.327088	-3.44742	0.000565971	0.0432047				4558.Sb09g021270.1
SORBI_3006G025000	140.592	-1.08316	0.277492	-3.90338	9.48574498320864e-05	0.0164266		8067752	GO:0006355,GO:0080090,GO:0003674,GO:0003700,GO:0065007,GO:2000112,GO:0008150,GO:0031326,GO:0050794,GO:0010556,GO:0019222,GO:0048511,GO:0051171,GO:0050789,GO:0007623,GO:0060255,GO:0010468,GO:0031323,GO:0019219,GO:0009889,GO:2001141,GO:0140110,GO:0051252,GO:1903506	4558.Sb01g034590.1
SORBI_3003G241600	62.1503	-1.08312	0.318783	-3.39767	0.000679634	0.048307				4558.Sb01g005460.1		casein kinase 1-like protein HD16	casein kinase 1-like protein HD16
SORBI_3008G094000	35090.3	-1.08124	0.29598	-3.65308	0.000259118	0.0284753		8061260	GO:0051234,GO:0005575,GO:0044464,GO:0003674,GO:0008150,GO:0051179,GO:0005887,GO:0071944,GO:0005623,GO:0006810,GO:0015144,GO:0055085,GO:0071702,GO:0034219,GO:0005886,GO:0031224,GO:0016020,GO:0044425,GO:0022857,GO:0051119,GO:0016021,GO:0008643,GO:0044459,GO:0031226,GO:0005215	4558.Sb01g048700.1		RB1-inducible coiled-coil protein 1	uncharacterized protein LOC8061448 isoform X2
SORBI_3005G138600	1583.89	-1.06793	0.315884	-3.38078	0.000722808	0.0489928		8056979		4558.Sb02g022600.1		cytochrome P450 71A1	cytochrome P450 71A1
SORBI_3004G315100	1280.52	-1.04282	0.308257	-3.38295	0.000717113	0.04887			GO:0015036,GO:0005575,GO:0034599,GO:0044464,GO:0006979,GO:0003674,GO:0098754,GO:0065007,GO:0016209,GO:0055114,GO:0016651,GO:0008150,GO:0042221,GO:0051716,GO:0019725,GO:0050794,GO:0005623,GO:0004791,GO:0047134,GO:0005737,GO:0097237,GO:0016491,GO:0009987,GO:0098869,GO:0003824,GO:0045454,GO:0050789,GO:0008152,GO:0016667,GO:0042592,GO:0033554,GO:0070887,GO:0005622,GO:0009636,GO:0050896,GO:0044424,GO:…	4558.Sb09g030460.1		pentatricopeptide repeat-containing protein At2g15690	pentatricopeptide repeat-containing protein At2g15690
SORBI_3007G069700	1512.22	-1.04161	0.27898	-3.73363	0.000188743	0.0241529		8085015	GO:0046483,GO:0048827,GO:0048825,GO:0003674,GO:0009965,GO:0010051,GO:0005623,GO:0003723,GO:0003676,GO:0044428,GO:0032501,GO:0044238,GO:0003729,GO:1901363,GO:0009793,GO:0009653,GO:0005622,GO:0071704,GO:0090501,GO:0097159,GO:0090502,GO:0010467,GO:0005488,GO:0044237,GO:0048598,GO:0003006,GO:0071840,GO:0044464,GO:0009790,GO:0048826,GO:0048731,GO:0008150,GO:0048856,GO:0080056,GO:0006396,GO:0048367,GO:…	4558.Sb01g007840.1		meiotic recombination protein SPO11-1	meiotic recombination protein SPO11-1 isoform X1
SORBI_3003G106200	605.841	-1.03518	0.271245	-3.81641	0.000135407	0.0194714				4558.Sb01g006030.1
SORBI_3002G197300	298.006	-1.0088	0.255454	-3.94906	7.84586277936447e-05	0.0156032			GO:0016787,GO:0071840,GO:0005575,GO:0006807,GO:0006996,GO:0016817,GO:0030983,GO:0044464,GO:0046483,GO:0003674,GO:0006725,GO:0003690,GO:0006298,GO:0044260,GO:0008150,GO:0043170,GO:0006281,GO:1990391,GO:0051716,GO:0006290,GO:0005623,GO:0003676,GO:0017111,GO:0000217,GO:1901360,GO:0032991,GO:0016462,GO:0009987,GO:0043570,GO:0005488,GO:0006139,GO:0044238,GO:0003677,GO:0016043,GO:0003824,GO:0006259,GO:…
SORBI_3001G265400	160.042	1.00322	0.282237	3.55451	0.000378679	0.0350701
SORBI_3005G113300	2537.76	1.01	0.286779	3.52187	0.000428521	0.0378822		8075758		4558.Sb08g013620.1		bidirectional sugar transporter SWEET13	bidirectional sugar transporter SWEET13
SORBI_3003G407200	571.018	1.14155	0.329126	3.46842	0.000523521	0.0422203		8079812		4558.Sb05g020300.1		ATP-dependent DNA helicase At3g02060, chloroplastic	ATP-dependent DNA helicase At3g02060, chloroplastic
SORBI_3007G079400	1766.91	1.1418	0.285636	3.99739	6.40435866559669e-05	0.0138656			GO:0019637,GO:0016779,GO:0046474,GO:0009058,GO:0008610,GO:0003674,GO:0008150,GO:0070567,GO:0006793,GO:0044237,GO:0044249,GO:0009987,GO:0016740,GO:0044238,GO:0006650,GO:0090407,GO:0003824,GO:0044255,GO:0008152,GO:0006644,GO:0045017,GO:1901576,GO:0008654,GO:0071704,GO:0006646,GO:0016772,GO:0006629,GO:0004306,GO:0046337,GO:0006796,GO:0046486	4558.Sb04g034680.1
SORBI_3001G173500	641.071	1.20295	0.339601	3.54226	0.000396714	0.0364553		8062977		4558.Sb07g005510.1		nucleolin 2	nucleolin 2
SORBI_3002G250550	1351.75	1.21763	0.278308	4.37512	1.21363488388346e-05	0.00487053				4558.Sb03g008920.1
SORBI_3004G285900	175.437	1.22926	0.356641	3.44677	0.000567337	0.0432047			GO:0006355,GO:0071840,GO:0005575,GO:0080090,GO:0006996,GO:0044464,GO:0000785,GO:0003674,GO:0006333,GO:0003700,GO:0065007,GO:0005694,GO:2000112,GO:0008150,GO:0044427,GO:0043229,GO:0043227,GO:0031326,GO:0043228,GO:0044446,GO:0050794,GO:0005623,GO:0003676,GO:0005737,GO:0003682,GO:0043232,GO:0009987,GO:0010556,GO:0019222,GO:0005488,GO:0043226,GO:0005634,GO:0051171,GO:0003677,GO:0016043,GO:0050789,GO:…	4558.Sb02g024370.1
SORBI_3002G386100	1314.22	1.2998	0.349529	3.71872	0.000200234	0.0245378
SORBI_3009G161200	234.254	1.39509	0.294366	4.73933	2.1442816438434e-06	0.00180713		8061762		4558.Sb05g014880.1		serine hydroxymethyltransferase 4	serine hydroxymethyltransferase 4
SORBI_3010G185700	691.149	1.40517	0.38039	3.69403	0.000220725	0.0257366		8082262	GO:0015866,GO:0003674,GO:0010038,GO:0051503,GO:0015865,GO:0015932,GO:0031967,GO:0042221,GO:0051716,GO:0050794,GO:0005623,GO:0071702,GO:0043169,GO:0005509,GO:0050789,GO:0015893,GO:0071705,GO:0015868,GO:0015748,GO:0022857,GO:0005622,GO:0071277,GO:0006855,GO:0042493,GO:0005488,GO:0005215,GO:0044464,GO:1901505,GO:0065007,GO:0008150,GO:0055085,GO:0044444,GO:0015075,GO:0005740,GO:0031090,GO:0031224,GO:…	4558.Sb07g006380.2
SORBI_3004G037200	491.052	1.42048	0.392815	3.61616	0.00029901	0.0305088				4558.Sb01g015110.1		uncharacterized protein YwbO	uncharacterized protein LOC8062977
SORBI_3003G327700	3027.04	1.42887	0.36458	3.91922	8.88354645536561e-05	0.0162756			GO:0010466,GO:0045861,GO:0003674,GO:2000116,GO:0061134,GO:0001101,GO:0071214,GO:0042221,GO:0051716,GO:0050794,GO:0005623,GO:0071496,GO:0050790,GO:0030162,GO:0044437,GO:0019222,GO:0034605,GO:0051171,GO:0050789,GO:0009415,GO:0098588,GO:0060255,GO:0104004,GO:0005622,GO:0012505,GO:0051246,GO:2000117,GO:0005515,GO:0051248,GO:0005488,GO:0061135,GO:0080090,GO:0044464,GO:0065007,GO:0004866,GO:0008150,GO:…	4558.Sb02g028640.1
SORBI_3003G096000	469.502	1.43859	0.407533	3.52999	0.000415571	0.037391		8070439	GO:0009507,GO:0055086,GO:0046483,GO:0009058,GO:0019363,GO:0003674,GO:0010038,GO:0016310,GO:0006757,GO:0017144,GO:0009167,GO:0009056,GO:0042221,GO:0006793,GO:0005623,GO:0009152,GO:0072330,GO:0046939,GO:0009142,GO:0044238,GO:0006165,GO:0090407,GO:0009156,GO:0019693,GO:0019319,GO:0044435,GO:0034655,GO:0009144,GO:0019359,GO:0009199,GO:0005622,GO:0071704,GO:0009166,GO:0044271,GO:0072522,GO:0010287,GO:…	4558.Sb04g032180.1
SORBI_3001G543600	122.149	1.47601	0.42617	3.46342	0.000533351	0.0422203		8059541	GO:0003006,GO:0048869,GO:0009933,GO:0030054,GO:0005575,GO:0051321,GO:0044464,GO:0032502,GO:1903046,GO:0065007,GO:0048731,GO:0008150,GO:0048507,GO:0010305,GO:0048856,GO:0043934,GO:0034293,GO:0010051,GO:0009934,GO:0048229,GO:0048236,GO:0071944,GO:0005623,GO:0099402,GO:0010015,GO:0007389,GO:0048532,GO:0051704,GO:0022402,GO:0005886,GO:0032501,GO:0009987,GO:1905392,GO:0007275,GO:0050789,GO:0022622,GO:…	4558.Sb02g040230.1
SORBI_3004G062500	1804.9	1.48197	0.426695	3.47312	0.000514439	0.0418217	4CL2	8079391	GO:0016874,GO:0005575,GO:0044464,GO:0009058,GO:0019438,GO:0003674,GO:0006725,GO:0019748,GO:0016207,GO:0008150,GO:0005623,GO:0044237,GO:0044249,GO:0005737,GO:0016878,GO:1901360,GO:0009987,GO:0009699,GO:0016405,GO:0003824,GO:0016877,GO:0008152,GO:0009698,GO:1901576,GO:0005622,GO:0071704,GO:1901362,GO:0044424,GO:0044550	4558.Sb09g022380.1		CASP-like protein 5B2	CASP-like protein 5B2 isoform X1
SORBI_3010G112200	422.525	1.50546	0.333007	4.52082	6.16018362233155e-06	0.00293864			GO:0006952,GO:0016787,GO:0006807,GO:1901564,GO:0004175,GO:0003674,GO:0070011,GO:0008150,GO:0030163,GO:0043170,GO:0009056,GO:0009605,GO:0009057,GO:0140096,GO:0051704,GO:0070001,GO:0044238,GO:0008233,GO:0004190,GO:0043207,GO:0003824,GO:0006508,GO:0009607,GO:0008152,GO:0098542,GO:0019538,GO:0050896,GO:0071704,GO:0006950,GO:0051707,GO:0009620,GO:0050832,GO:1901565,GO:1901575	4558.Sb10g023640.1		calcium-binding mitochondrial carrier protein SCaMC-1	calcium-binding mitochondrial carrier protein SCaMC-1 isoform X2
SORBI_3004G151600	1641.31	1.50877	0.436738	3.45463	0.000551052	0.0427233		8059565		4558.Sb05g011020.1
SORBI_3005G056000	89.2779	1.51596	0.404397	3.7487	0.000177757	0.02353				4558.Sb03g037370.1
SORBI_3009G150900	38.8917	1.5433	0.394823	3.90884	9.27405280190097e-05	0.0162792				4558.Sb03g008050.1		fructose-bisphosphate aldolase 1, chloroplastic	fructose-bisphosphate aldolase 1, chloroplastic isoform X1
SORBI_3005G124500	30.0692	1.59304	0.41985	3.7943	0.00014806	0.0208909				4558.Sb01g050590.1		protein TORNADO 2	protein TORNADO 2
SORBI_3005G022500	131.89	1.65415	0.427589	3.86856	0.000109479	0.0178489	ASD1		GO:0016787,GO:0005575,GO:0044464,GO:0003674,GO:0009505,GO:0044260,GO:0008150,GO:0043229,GO:0043170,GO:0043227,GO:0009056,GO:0071554,GO:0071944,GO:0005623,GO:0009057,GO:0097599,GO:0010410,GO:0009044,GO:0005737,GO:0005773,GO:0044444,GO:0048046,GO:0009987,GO:0043226,GO:0044238,GO:0010383,GO:0045491,GO:0003824,GO:0045493,GO:0008152,GO:0043231,GO:0046556,GO:0005622,GO:0000272,GO:0071704,GO:0005576,GO:…	4558.Sb04g005210.1		probable 4-coumarate--CoA ligase 3	probable 4-coumarate--CoA ligase 3
SORBI_3001G112600	508.378	1.70361	0.504003	3.38015	0.000724454	0.0489928	ACT11		GO:0030054,GO:0005856,GO:0005575,GO:0009507,GO:0006996,GO:0044434,GO:0044464,GO:0071840,GO:0003674,GO:0005200,GO:0008150,GO:0031967,GO:0043229,GO:0043227,GO:0043228,GO:0044446,GO:0071944,GO:0005623,GO:0009570,GO:0031975,GO:0005737,GO:0005886,GO:0044444,GO:0043232,GO:0009987,GO:0043226,GO:0016043,GO:0009941,GO:0009526,GO:0044422,GO:0009532,GO:0044435,GO:0009506,GO:0016020,GO:0005739,GO:0043231,GO:…	4558.Sb10g009720.1
SORBI_3001G203200	904.807	1.72856	0.37784	4.57485	4.76554632156355e-06	0.00261368		8065203	GO:0051234,GO:0005575,GO:0044464,GO:0003674,GO:0008150,GO:0051179,GO:0043229,GO:0043227,GO:0015292,GO:0005623,GO:0006810,GO:0055085,GO:0005737,GO:0044444,GO:0043226,GO:0005739,GO:0043231,GO:0022857,GO:0005622,GO:0044424,GO:0022804,GO:0015291,GO:0005215	4558.Sb04g020160.1		fruit protein pKIWI502	fruit protein pKIWI502
SORBI_3002G341300	290.316	1.75107	0.477312	3.66861	0.000243877	0.0271627		8056343		4558.Sb05g004570.1
SORBI_3010G116300	298.535	1.80262	0.505084	3.56894	0.000358427	0.0343262				4558.Sb09g021480.1
SORBI_3004G065500	630.007	1.80453	0.4379	4.12087	3.77439796829771e-05	0.0102611	CM2	8077626	GO:0005575,GO:0006807,GO:1901564,GO:0044464,GO:0009058,GO:0019438,GO:0009072,GO:0003674,GO:0006725,GO:0008150,GO:0044283,GO:0019752,GO:0005623,GO:0006082,GO:0044249,GO:0005737,GO:1901360,GO:0005829,GO:0044444,GO:0046394,GO:0009987,GO:0008652,GO:0044238,GO:0016053,GO:0003824,GO:0008152,GO:0043436,GO:1901576,GO:0005622,GO:0016853,GO:0009073,GO:0004106,GO:0071704,GO:1901362,GO:0044424,GO:0006520,GO:…	4558.Sb05g018376.1
SORBI_3002G113500	124.22	1.83454	0.489725	3.74607	0.000179628	0.0236538		8057913		4558.Sb05g001900.1
SORBI_3007G095600	108.328	1.97167	0.58598	3.36475	0.000766144	0.0498559		8073283		4558.Sb05g003880.1
SORBI_3K031500	16.5969	1.98173	0.547324	3.62077	0.000293732	0.0303184				4558.Sb01g017910.1		calcium uniporter protein 2, mitochondrial	calcium uniporter protein 2, mitochondrial
SORBI_3010G248600	262.021	2.00604	0.59198	3.38869	0.00070227	0.0483801				4558.Sb02g036550.1		uncharacterized LOC8056343	uncharacterized protein LOC8056343
SORBI_3001G097600	262.521	2.01874	0.522446	3.86401	0.000111543	0.0178489	Adh1			4558.Sb10g010280.1
SORBI_3008G171200	49.9277	2.02617	0.601477	3.36866	0.000755354	0.0498559				4558.Sb04g005480.1		chorismate mutase 2	chorismate mutase 2 isoform X2
SORBI_3003G110200	564.085	2.08814	0.566506	3.68599	0.000227815	0.0263007		8072388		4558.Sb02g009700.1		rapid alkalinization factor	rapid alkalinization factor
SORBI_3005G024800	805.643	2.09486	0.622652	3.36441	0.000767075	0.0498559				4558.Sb07g009480.1		probable leucine-rich repeat receptor-like protein kinase At1g35710	probable leucine-rich repeat receptor-like protein kinase At1g35710
SORBI_3003G012300	195.959	2.11803	0.499217	4.24271	2.20841398331893e-05	0.00715838			GO:0015179,GO:0046483,GO:0000064,GO:0009058,GO:0003674,GO:0005287,GO:0031967,GO:0042221,GO:0005290,GO:0005623,GO:0071702,GO:0009064,GO:0015802,GO:0044238,GO:0015893,GO:1903825,GO:0071705,GO:0006812,GO:0022857,GO:0005622,GO:0008324,GO:0071704,GO:1905039,GO:0006855,GO:0042493,GO:0015849,GO:0044237,GO:0005215,GO:0044464,GO:0008150,GO:0006865,GO:0044283,GO:0006972,GO:1902616,GO:0055085,GO:0006082,GO:…	4558.Sb05g018540.1
SORBI_3007G151100	739.947	2.12343	0.530812	4.00034	6.32510396344142e-05	0.0138656	OPR3	8080649	GO:0090567,GO:0048827,GO:0009058,GO:0003674,GO:0042445,GO:0001101,GO:0042221,GO:0005623,GO:0072330,GO:0032501,GO:0044238,GO:0042802,GO:0044255,GO:0042446,GO:0046677,GO:0005622,GO:0071704,GO:0009694,GO:0042493,GO:0005515,GO:0005488,GO:0031407,GO:0010193,GO:0044237,GO:0003006,GO:0044464,GO:0065007,GO:0048731,GO:0055114,GO:0008150,GO:0048856,GO:0006633,GO:0044283,GO:0006082,GO:0048367,GO:0044249,GO:…
SORBI_3001G475500	69.2877	2.13987	0.634833	3.37076	0.000749617	0.0498559		8081914	GO:0051234,GO:0071840,GO:0005575,GO:0120025,GO:0044464,GO:0000139,GO:0003674,GO:0044440,GO:0120038,GO:0051649,GO:0032588,GO:0016197,GO:0008150,GO:0051179,GO:0043229,GO:0043227,GO:0044431,GO:0044446,GO:0010008,GO:0005768,GO:0044463,GO:0046907,GO:0071554,GO:0005623,GO:0006810,GO:0031984,GO:0042546,GO:0071944,GO:0098791,GO:0019899,GO:0042995,GO:0005737,GO:0005886,GO:0044444,GO:0097708,GO:0035619,GO:…	4558.Sb01g008730.2
SORBI_3001G516600	503.037	2.1629	0.555095	3.89646	9.76106526667995e-05	0.016715	OPCL1	8057422	GO:0005575,GO:0044464,GO:0009058,GO:0065007,GO:0042445,GO:0008150,GO:0043229,GO:0043227,GO:0044283,GO:0005777,GO:0009611,GO:0019752,GO:0009695,GO:0005623,GO:0006082,GO:0072330,GO:0044249,GO:0005737,GO:0046394,GO:0044444,GO:0042579,GO:0009987,GO:0043226,GO:0016053,GO:0008152,GO:0042446,GO:0043436,GO:0043231,GO:1901576,GO:0010817,GO:0005622,GO:0050896,GO:0071704,GO:0009694,GO:0044424,GO:0006950,GO:…	4558.Sb08g021540.1
SORBI_3010G022400	56.9896	2.22787	0.57383	3.88246	0.000103406	0.0172		8069067		4558.Sb03g009270.1		2-alkenal reductase (NADP(+)-dependent)	2-alkenal reductase (NADP(+)-dependent)
SORBI_3003G379600	706.701	2.23565	0.657642	3.39949	0.000675121	0.0482178		8063145	GO:0005575,GO:0044464,GO:0016741,GO:0003674,GO:0008150,GO:0043229,GO:0043227,GO:0044431,GO:0044446,GO:0005768,GO:0032259,GO:0008757,GO:0005623,GO:0031984,GO:0098791,GO:0005737,GO:0044444,GO:0097708,GO:0016740,GO:0005802,GO:0043226,GO:0031410,GO:0003824,GO:0005794,GO:0008152,GO:0044422,GO:0043231,GO:0031982,GO:0005622,GO:0008168,GO:0012505,GO:0044424	4558.Sb05g002060.1
SORBI_3003G236900	45.9842	2.24896	0.62281	3.61098	0.000305038	0.0309022				4558.Sb03g001250.1
SORBI_3001G193600	1247.49	2.25595	0.623247	3.61967	0.000294975	0.0303184	MGL	8065691	GO:0009058,GO:0003674,GO:0016765,GO:0017144,GO:0071266,GO:0001101,GO:0016054,GO:0071214,GO:0009056,GO:0042221,GO:0051716,GO:0003962,GO:0005623,GO:0048037,GO:0043933,GO:0071496,GO:0009069,GO:0050662,GO:0044238,GO:0016043,GO:0009415,GO:1901363,GO:0104004,GO:0005622,GO:0071704,GO:0000097,GO:0097159,GO:1901565,GO:0009086,GO:0005488,GO:0044237,GO:0006555,GO:0071840,GO:0044464,GO:0065003,GO:0008150,GO:…	4558.Sb07g022500.1		12-oxophytodienoate reductase 7	12-oxophytodienoate reductase 7
SORBI_3003G274600	75.4052	2.26955	0.673863	3.36796	0.000757253	0.0498559		8059172	GO:0005575,GO:0044464,GO:0016647,GO:0003674,GO:0065007,GO:0040034,GO:0055114,GO:0008150,GO:0048506,GO:0005623,GO:1990534,GO:0005737,GO:0016491,GO:0003824,GO:0050789,GO:0016645,GO:0008152,GO:0050793,GO:0048509,GO:0005622,GO:0044424,GO:0048510	4558.Sb01g044550.1		ras-related protein Rab11D	ras-related protein Rab11D
SORBI_3001G038200	988.646	2.27919	0.592885	3.84423	0.000120931	0.0185303		8057382		4558.Sb01g048200.1		4-coumarate--CoA ligase-like 4	4-coumarate--CoA ligase-like 4
SORBI_3001G505200	49.9697	2.29405	0.59851	3.83294	0.000126619	0.0189427		8085485	GO:0080115,GO:0005575,GO:0044464,GO:0003674,GO:0043229,GO:0005777,GO:0043227,GO:0005623,GO:0030742,GO:0005737,GO:0044444,GO:0042579,GO:0043226,GO:0005794,GO:0043231,GO:0005622,GO:0012505,GO:0044424,GO:0008092,GO:0032029,GO:0017022,GO:0032036,GO:0005515,GO:0005488	4558.Sb03g041910.1		probable methyltransferase PMT26	probable methyltransferase PMT26
SORBI_3004G214000	13.3915	2.31753	0.59573	3.89023	0.000100147	0.0168802		8072458	GO:0046483,GO:0055086,GO:0009058,GO:0009112,GO:0046148,GO:0003674,GO:0005623,GO:0043101,GO:0044238,GO:0022857,GO:0005622,GO:0071704,GO:0044271,GO:0072522,GO:0012505,GO:0043096,GO:0003999,GO:0005215,GO:0044237,GO:0044464,GO:0008150,GO:0055085,GO:0044249,GO:0034654,GO:1901360,GO:0044444,GO:0015075,GO:0016740,GO:0015318,GO:0043226,GO:0015114,GO:0034641,GO:0016020,GO:0044424,GO:0009113,GO:0051234,GO:…
SORBI_3006G130100	181.265	2.38692	0.661114	3.61045	0.000305663	0.0309022		8073705	GO:0051234,GO:0005575,GO:1901505,GO:0044464,GO:0003674,GO:0008150,GO:0051179,GO:0043229,GO:0043227,GO:0005623,GO:0006810,GO:0055085,GO:0071702,GO:0005737,GO:0098656,GO:0044444,GO:0015075,GO:0015318,GO:0043226,GO:0015136,GO:0005794,GO:0008514,GO:1903825,GO:0015739,GO:0043231,GO:0005342,GO:1901264,GO:0022857,GO:0005622,GO:0006820,GO:0046943,GO:0015711,GO:0034220,GO:1905039,GO:0012505,GO:0044424,GO:…	4558.Sb01g017060.1		methionine gamma-lyase	methionine gamma-lyase
SORBI_3010G040600	29.1667	2.40325	0.693462	3.46559	0.000529079	0.0422203		8068793		4558.Sb03g032650.1		probable polyamine oxidase 5	probable polyamine oxidase 5
SORBI_3009G017732	41.1501	2.45944	0.727975	3.37847	0.000728901	0.0490128	DHAR1		GO:0015036,GO:0009507,GO:0035690,GO:0003674,GO:0010038,GO:0016765,GO:0017144,GO:0016209,GO:0001101,GO:0009056,GO:0042221,GO:0051716,GO:0050794,GO:0005623,GO:0048037,GO:0072341,GO:0010731,GO:0043169,GO:0009719,GO:0044238,GO:0043903,GO:1901681,GO:0017001,GO:0050789,GO:0044435,GO:0046677,GO:0043412,GO:0009608,GO:0042277,GO:0005622,GO:0009636,GO:2001025,GO:0071704,GO:0042493,GO:0080151,GO:0009753,GO:…	4558.Sb01g003510.1		protein trichome birefringence-like 33	protein trichome birefringence-like 33
SORBI_3006G212200	16.2601	2.47509	0.716522	3.45432	0.000551689	0.0427233		8063959	GO:0051234,GO:0005575,GO:0044464,GO:0003674,GO:0046915,GO:0008150,GO:0051179,GO:0098662,GO:0071944,GO:0005623,GO:0006810,GO:0055085,GO:0030001,GO:0022890,GO:0072511,GO:0098655,GO:0005886,GO:0015075,GO:0098660,GO:0015318,GO:0071577,GO:0016020,GO:0005385,GO:0006812,GO:0022857,GO:0000041,GO:0008324,GO:0034220,GO:0046873,GO:0006829,GO:0006811,GO:0070838,GO:0072509,GO:0005215	4558.Sb01g047150.1		ras-related protein RABC2a	ras-related protein RABC2a
SORBI_3004G221300	14.468	2.47696	0.695589	3.56096	0.000369507	0.0347596			GO:0051234,GO:0005575,GO:1901505,GO:0044464,GO:0003674,GO:0015932,GO:0008150,GO:0051179,GO:0043229,GO:0015790,GO:0043227,GO:0005623,GO:0006810,GO:0055085,GO:0071702,GO:0005737,GO:0098656,GO:0044444,GO:0015075,GO:0015297,GO:0005338,GO:0043226,GO:0005794,GO:0008514,GO:0015165,GO:0071705,GO:0015780,GO:0043231,GO:0005783,GO:1901264,GO:0022857,GO:0015931,GO:0090481,GO:0005622,GO:0006820,GO:0005464,GO:…	4558.Sb04g025930.1		adenine phosphoribosyltransferase 4	adenine phosphoribosyltransferase 4
SORBI_3003G084200	49.6456	2.51657	0.634566	3.96581	7.31460408603033e-05	0.0151638				4558.Sb06g020990.1		CMP-sialic acid transporter 4	CMP-sialic acid transporter 4
SORBI_3006G147200	39.8246	2.53254	0.657658	3.85084	0.000117711	0.018485		8054275		4558.Sb04g004270.1		ubiquitin	ubiquitin
SORBI_3008G006300	15.6402	2.60939	0.769467	3.39117	0.000695958	0.0483801		8055498	GO:0051234,GO:0005575,GO:0044464,GO:0008150,GO:0051179,GO:0043229,GO:0043227,GO:0044431,GO:0044446,GO:0005768,GO:0005623,GO:0006810,GO:0031984,GO:0098791,GO:0005737,GO:0044444,GO:0097708,GO:0005802,GO:0043226,GO:0031410,GO:0005794,GO:0044422,GO:0043231,GO:0005783,GO:0031982,GO:0005622,GO:0012505,GO:0044424,GO:0016192	4558.Sb09g001690.1
SORBI_3001G467500	134.605	2.6405	0.7103	3.71745	0.000201247	0.0245378				4558.Sb06g028270.1		zinc transporter 3	zinc transporter 3
SORBI_3009G065600	576.278	2.69767	0.55223	4.88505	1.03401835869458e-06	0.00118832		8080963	GO:0016746,GO:0003824,GO:0003674,GO:0016747,GO:0016410,GO:0016740	4558.Sb04g026600.2
SORBI_3003G376100	790.749	2.72837	0.747475	3.65011	0.000262126	0.0285661		8061011		4558.Sb03g007100.1
SORBI_3001G113800	1204.32	2.7409	0.791266	3.46394	0.000532333	0.0422203		8063373		4558.Sb06g022590.1		dCTP pyrophosphatase 1	dCTP pyrophosphatase 1
SORBI_3001G127700	3.72523	2.75341	0.772295	3.56523	0.000363537	0.0345538		8054124		4558.Sb08g000680.1		PRA1 family protein B2	PRA1 family protein B2
SORBI_3009G133800	324.803	2.75595	0.526276	5.2367	1.63470524400416e-07	0.000275535				4558.Sb01g043850.1
SORBI_3005G086400	3.61637	2.79584	0.736	3.7987	0.000145458	0.0206608		8076920	GO:0050896,GO:0006950,GO:0009266,GO:0009408,GO:0008150,GO:0009628	4558.Sb09g005480.1		acyl transferase 7	acyl transferase 7 isoform X1
SORBI_3003G019800	21.7074	2.87687	0.802751	3.58377	0.000338674	0.0328072				4558.Sb03g041600.1		extradiol ring-cleavage dioxygenase	extradiol ring-cleavage dioxygenase
SORBI_3008G052700	11.9827	2.87849	0.803079	3.58431	0.000337965	0.0328072				4558.Sb01g010110.1		receptor protein kinase TMK1	receptor protein kinase TMK1
SORBI_3002G360301	1128.6	2.90071	0.833857	3.47867	0.000503907	0.0412307				4558.Sb01g011190.1		probable cytokinin riboside 5'-monophosphate phosphoribohydrolase LOG4	probable cytokinin riboside 5'-monophosphate phosphoribohydrolase LOG4
SORBI_3004G274800	131.594	2.93185	0.762658	3.84425	0.00012092	0.0185303		8073892		4558.Sb09g019990.1
SORBI_3009G197901	48.2746	2.94427	0.849547	3.46569	0.000528875	0.0422203			GO:0008168,GO:0032259,GO:0008757,GO:0003824,GO:0009058,GO:0016741,GO:0019438,GO:0016740,GO:0003674,GO:0006725,GO:0008152,GO:0044249,GO:0008150,GO:0009987,GO:0044237,GO:0008171	4558.Sb05g007030.1		21.9 kDa heat shock protein	21.9 kDa heat shock protein
SORBI_3001G203800	10.6031	2.9772	0.846965	3.51513	0.000439531	0.0381565				4558.Sb03g001860.1
SORBI_3001G288900	359.778	2.98519	0.80782	3.69536	0.000219575	0.0257366		8055150	GO:0015179,GO:0051234,GO:0019866,GO:0005575,GO:0009507,GO:0000064,GO:0044429,GO:0044464,GO:0006839,GO:0003674,GO:0015822,GO:0008150,GO:0031967,GO:0006865,GO:0043229,GO:0051179,GO:0015171,GO:0043227,GO:0044446,GO:0042221,GO:1903352,GO:0005623,GO:0006810,GO:0031975,GO:0055085,GO:0071702,GO:0098655,GO:1902475,GO:0005737,GO:0098656,GO:0044444,GO:0015075,GO:0046943,GO:0005740,GO:0031090,GO:0015318,GO:…
SORBI_3009G118600	128.743	2.98695	0.86522	3.45224	0.000555945	0.0427233	ERF1-3	8055826	GO:0003747,GO:0032984,GO:0071840,GO:0005575,GO:0006807,GO:0044464,GO:1901564,GO:0009058,GO:0003674,GO:0009059,GO:0044260,GO:0006415,GO:0008135,GO:0008150,GO:0043170,GO:0071944,GO:0005623,GO:0043933,GO:0003723,GO:0003676,GO:0022411,GO:0044249,GO:0005737,GO:0005886,GO:0005829,GO:0044444,GO:0009987,GO:0044238,GO:0043604,GO:0016043,GO:0034641,GO:0043624,GO:0008152,GO:0016020,GO:1901363,GO:0019538,GO:…
SORBI_3003G387500	85.4078	3.00069	0.879044	3.41358	0.000641145	0.0463145	IQD13	8078670		4558.Sb04g031190.1		WEB family protein At5g16730, chloroplastic	WEB family protein At5g16730, chloroplastic
SORBI_3004G249000	31.4468	3.03212	0.785901	3.85814	0.000114251	0.0181674		8077688		4558.Sb09g025560.1
SORBI_3002G338400	159.217	3.03839	0.707579	4.29406	1.75433626111963e-05	0.0062381		8081746
SORBI_3001G125900	8616.62	3.05933	0.694954	4.4022	1.07160140014681e-05	0.00436989		8064218		4558.Sb01g028320.1		mitochondrial carnitine/acylcarnitine carrier-like protein	mitochondrial carnitine/acylcarnitine carrier-like protein
SORBI_3008G137100	6.09596	3.08981	0.915516	3.37494	0.000738318	0.0495143				4558.Sb09g018630.1		eukaryotic peptide chain release factor subunit 1-2	eukaryotic peptide chain release factor subunit 1-2
SORBI_3003G355800	11301.3	3.09401	0.90015	3.43722	0.000587719	0.0442241		8058903		4558.Sb03g042570.1		protein IQ-DOMAIN 14	protein IQ-DOMAIN 14
SORBI_3010G277400	47.3946	3.10946	0.784081	3.96573	7.31709993541748e-05	0.0151638				4558.Sb04g028880.1		uncharacterized protein At1g66480	uncharacterized protein At1g66480
SORBI_3010G083300	20.8564	3.11533	0.856944	3.63539	0.000277557	0.0296878				4558.Sb02g036300.1		uncharacterized LOC8081746	uncharacterized protein LOC8081746
SORBI_3003G374100	11.1595	3.14091	0.926744	3.38919	0.000701007	0.0483801	BGAL10	8061004	GO:0016787,GO:0005575,GO:0044464,GO:0003674,GO:0009505,GO:0008150,GO:0043229,GO:0043227,GO:0004565,GO:0071944,GO:0005623,GO:0005737,GO:0005773,GO:0044444,GO:0043226,GO:0003824,GO:0080167,GO:0043231,GO:0005622,GO:0050896,GO:0044424,GO:0015925,GO:0030312,GO:0005618,GO:0004553,GO:0016798,GO:0009628	4558.Sb03g042440.1		putative linoleate 9S-lipoxygenase 3	putative linoleate 9S-lipoxygenase 3
SORBI_3002G352000	24.2477	3.14324	0.873198	3.59969	0.000318598	0.0315887		8066941	GO:0005575,GO:0006807,GO:1901564,GO:0044464,GO:0004842,GO:0010099,GO:0003674,GO:0065007,GO:0044260,GO:0070647,GO:0008150,GO:0043229,GO:0043170,GO:0043227,GO:0005623,GO:0140096,GO:0032446,GO:0051239,GO:0009987,GO:0016740,GO:0043226,GO:0005634,GO:0044238,GO:0006464,GO:0003824,GO:0050789,GO:0008152,GO:0050793,GO:0016567,GO:0043412,GO:0043231,GO:0019538,GO:0036211,GO:0005622,GO:0044267,GO:0071704,GO:…
SORBI_3001G365700	75.1614	3.15502	0.916404	3.44282	0.000575674	0.0435772		8082619	GO:0051234,GO:0005575,GO:0044464,GO:0008150,GO:0051179,GO:0043229,GO:0043227,GO:0005623,GO:0006810,GO:0005737,GO:0044444,GO:0043226,GO:0005794,GO:0043231,GO:0005622,GO:0006890,GO:0012505,GO:0044424,GO:0048193,GO:0016192	4558.Sb03g039800.1		Bowman-Birk type trypsin inhibitor	Bowman-Birk type trypsin inhibitor
SORBI_3009G188100	87.0988	3.18993	0.847127	3.76559	0.000166157	0.0223454				4558.Sb10g031100.1
SORBI_3009G174800	41.7344	3.24015	0.962533	3.36627	0.000761924	0.0498559		8077008	GO:0015036,GO:0005575,GO:0034599,GO:0044464,GO:0006979,GO:0003674,GO:0098754,GO:0065007,GO:0016209,GO:0055114,GO:0016651,GO:0008150,GO:0042221,GO:0051716,GO:0019725,GO:0050794,GO:0005623,GO:0004791,GO:0047134,GO:0005737,GO:0097237,GO:0016491,GO:0009987,GO:0098869,GO:0003824,GO:0045454,GO:0050789,GO:0008152,GO:0016667,GO:0042592,GO:0033554,GO:0070887,GO:0005622,GO:0009636,GO:0050896,GO:0044424,GO:…	4558.Sb10g007226.1
SORBI_3002G214800	979.216	3.26194	0.910131	3.58404	0.000338327	0.0328072		8062740	GO:0080090,GO:0005575,GO:0044464,GO:0023051,GO:0003712,GO:0003674,GO:0065007,GO:0031327,GO:2000022,GO:0008150,GO:0043229,GO:0043227,GO:0031326,GO:0009611,GO:0010605,GO:0050794,GO:0005623,GO:0009890,GO:0010556,GO:0003714,GO:0019222,GO:0045934,GO:0043226,GO:0005634,GO:0051171,GO:0051172,GO:0009892,GO:0050789,GO:0009966,GO:0048523,GO:0060255,GO:0043231,GO:1903507,GO:0005622,GO:0051253,GO:0050896,GO:…	4558.Sb03g041450.1		beta-galactosidase 3	beta-galactosidase 3
SORBI_3001G074400	3565.62	3.30352	0.852107	3.87689	0.000105801	0.0174835		8083956		4558.Sb02g037400.1		adenylate cyclase, terminal-differentiation specific	adenylate cyclase, terminal-differentiation specific
SORBI_3005G103500	276.351	3.3356	0.910827	3.66217	0.000250089	0.0276114	ADH1			4558.Sb01g034860.1		rhomboid-like protein 19	rhomboid-like protein 19
SORBI_3001G532300	1339.03	3.37575	0.738548	4.5708	4.85871064377188e-06	0.00261368		8077998		4558.Sb09g024740.1
SORBI_3009G034300	371.958	3.4	0.90177	3.77037	0.000163008	0.0223142		8068196		4558.Sb09g023540.1		thioredoxin H5	thioredoxin H5
SORBI_3010G259600	275.505	3.43362	0.845368	4.06169	4.8718864038811e-05	0.0120761		8065605		4558.Sb02g025720.1		protein TIFY 10c	protein TIFY 10c
SORBI_3008G075500	8.48026	3.4632	0.755937	4.58134	4.6200419146292e-06	0.00259574				4558.Sb01g006730.1		uncharacterized LOC8083956	uncharacterized protein LOC8083956
SORBI_3001G510400	104.321	3.50533	0.892683	3.92674	8.61067245285351e-05	0.0160577		8085514	GO:0005575,GO:1901568,GO:0044464,GO:0009058,GO:0008610,GO:0019438,GO:0003674,GO:0006725,GO:0042761,GO:0019748,GO:0055114,GO:0008150,GO:0043229,GO:0043227,GO:0044283,GO:0006633,GO:0019752,GO:0005623,GO:0006082,GO:0044237,GO:0072330,GO:0044249,GO:0005737,GO:1901360,GO:0046394,GO:0044444,GO:0010025,GO:0016491,GO:0009987,GO:0009699,GO:0043226,GO:0044238,GO:0010345,GO:0016053,GO:0003824,GO:0044255,GO:…	4558.Sb05g009360.1
SORBI_3001G004500	134.906	3.50789	0.997855	3.51543	0.000439038	0.0381565		8059249	GO:0043226,GO:0005634,GO:0005575,GO:0044464,GO:0044424,GO:0005623,GO:0043231,GO:0043229,GO:0005622,GO:0043227	4558.Sb01g049530.1		uncharacterized LOC8077998	uncharacterized protein LOC8077998 isoform X1
SORBI_3002G157050	36.0753	3.51782	1.01508	3.46556	0.000529135	0.0422203				4558.Sb09g002910.1		acyl transferase 4	acyl transferase 4
SORBI_3007G195800	209.537	3.52412	0.706276	4.98971	6.04694014438053e-07	0.000818221		8060961		4558.Sb10g029620.1		benzyl alcohol O-benzoyltransferase	benzyl alcohol O-benzoyltransferase
SORBI_3007G033300	3.74707	3.54063	1.01548	3.48665	0.000489104	0.0405443		8067804		4558.Sb08g006800.1
SORBI_3010G101900	52.5765	3.56579	1.03521	3.44452	0.000572068	0.0434342				4558.Sb01g047640.1		noroxomaritidine synthase	noroxomaritidine synthase
SORBI_3007G119500	13.6979	3.57024	1.03416	3.45231	0.000555802	0.0427233				4558.Sb01g000500.1		probable cytokinin riboside 5'-monophosphate phosphoribohydrolase LOGL5	probable cytokinin riboside 5'-monophosphate phosphoribohydrolase LOGL5
SORBI_3009G197600	195.01	3.58813	0.906818	3.95684	7.59490010272645e-05	0.0153946		8067509	GO:0008168,GO:0032259,GO:0008757,GO:0003824,GO:0009058,GO:0016741,GO:0019438,GO:0016740,GO:0003674,GO:0006725,GO:0008152,GO:0044249,GO:0008150,GO:0009987,GO:0044237,GO:0008171
SORBI_3001G325600	78.6616	3.59765	0.956566	3.761	0.000169232	0.0226386		8066236		4558.Sb07g026430.1		GDT1-like protein 4	GDT1-like protein 4
SORBI_3003G337400	226.459	3.61146	0.75505	4.78307	1.72633850177332e-06	0.00178595		8085395		4558.Sb07g002860.1		basic blue protein	basic blue protein isoform X2
SORBI_3001G343601	2.84125	3.62215	1.05975	3.41793	0.000630986	0.0462654			GO:0016614,GO:0005575,GO:0008150,GO:0003824,GO:0016616,GO:0003674,GO:0008152,GO:0016020,GO:0047012,GO:0055114,GO:0016491	4558.Sb10g008880.1
SORBI_3006G093700	65.5386	3.63311	0.983341	3.69466	0.000220183	0.0257366			GO:0006355,GO:0080090,GO:0005575,GO:0044464,GO:0003674,GO:0003700,GO:0065007,GO:0043565,GO:2000112,GO:0008150,GO:0043229,GO:0043227,GO:0031326,GO:0050794,GO:0005623,GO:0003676,GO:0010556,GO:0019222,GO:0043226,GO:0005634,GO:0051171,GO:0003677,GO:0050789,GO:0060255,GO:0043231,GO:1901363,GO:0010468,GO:0005622,GO:1903506,GO:0031323,GO:0044424,GO:0019219,GO:0097159,GO:0009889,GO:2001141,GO:0140110,GO:…	4558.Sb07g019490.1
SORBI_3002G265600	15.9087	3.66083	0.903971	4.04973	5.12774296970178e-05	0.0124658		8054853		4558.Sb09g025540.1		O-methyltransferase ZRP4	O-methyltransferase ZRP4
SORBI_3010G114500	4.55646	3.69837	1.06242	3.48109	0.000499384	0.0409933		8065793		4558.Sb01g031560.1		UDP-glycosyltransferase 74F2	UDP-glycosyltransferase 74F2
SORBI_3010G169000	1570.57	3.71118	1.05169	3.52877	0.000417503	0.0373964			GO:0016787,GO:0051234,GO:0016817,GO:0005575,GO:0044464,GO:0042626,GO:0003674,GO:0008150,GO:0051179,GO:0043229,GO:0043227,GO:0044446,GO:0005623,GO:0000325,GO:0006810,GO:0055085,GO:0017111,GO:0005737,GO:0005773,GO:0044437,GO:0016462,GO:0044444,GO:0031090,GO:0043226,GO:0003824,GO:0016887,GO:0042623,GO:0044422,GO:0098588,GO:0016020,GO:0016818,GO:0043231,GO:0098805,GO:0022857,GO:0005622,GO:0043492,GO:…	4558.Sb03g038160.1		trans-cinnamate 4-monooxygenase	trans-cinnamate 4-monooxygenase
SORBI_3001G363700	64.2579	3.73625	1.09651	3.40741	0.000655825	0.0471058		8080795		4558.Sb01g032980.1
SORBI_3001G125700	21834.1	3.75257	0.982397	3.81981	0.000133556	0.0194714	LOX9		GO:0005575,GO:0031348,GO:0009507,GO:0032502,GO:0009791,GO:0044464,GO:1990136,GO:0009536,GO:0003674,GO:0030258,GO:0065007,GO:0048527,GO:2000068,GO:0048731,GO:0055114,GO:0008150,GO:0043229,GO:0048856,GO:0043227,GO:0048585,GO:0099402,GO:0005623,GO:0048646,GO:0010015,GO:0005737,GO:0044444,GO:0016491,GO:0010101,GO:0009987,GO:0010311,GO:0032501,GO:0048528,GO:0007275,GO:0043226,GO:0044238,GO:0051213,GO:…	4558.Sb02g030040.1		UDP-glycosyltransferase 74E2	UDP-glycosyltransferase 74E2
SORBI_3010G257700	43.8186	3.80618	1.11462	3.41478	0.000638338	0.0462654		8064962	GO:0005575,GO:0006807,GO:1901564,GO:0044464,GO:0003674,GO:0044260,GO:0005770,GO:0008150,GO:0043229,GO:0043170,GO:0043227,GO:0044431,GO:0044446,GO:0005768,GO:0005623,GO:0031984,GO:0098791,GO:0140096,GO:0003755,GO:0005737,GO:0005829,GO:0044444,GO:0097708,GO:0009987,GO:0043226,GO:0044238,GO:0000413,GO:0006464,GO:0031410,GO:0005771,GO:0003824,GO:0005794,GO:0008152,GO:0044422,GO:0043412,GO:0016020,GO:…	4558.Sb10g009940.1		tetraspanin-8	tetraspanin-8
SORBI_3003G296100	5.61963	3.94637	0.840473	4.69542	2.66057401030742e-06	0.0020384		8075578	GO:0006355,GO:0005856,GO:0005575,GO:0080090,GO:0044464,GO:0032502,GO:0031981,GO:0065007,GO:0031327,GO:2000112,GO:0008150,GO:0030863,GO:0010629,GO:0043229,GO:0048856,GO:0045892,GO:0043227,GO:0031326,GO:0043228,GO:0044446,GO:0010605,GO:0031974,GO:0048229,GO:0050794,GO:0005623,GO:0071944,GO:1902679,GO:0044428,GO:0009890,GO:0005737,GO:0044444,GO:0043232,GO:0032501,GO:0010556,GO:0019222,GO:0045934,GO:…	4558.Sb10g022190.1
SORBI_3009G211800	14.3491	3.95133	1.15059	3.43416	0.000594384	0.0445929		8068983		4558.Sb01g034710.1		cytochrome P450 71A1	cytochrome P450 71A1
SORBI_3003G402550	14.5279	3.95505	0.968887	4.08205	4.46396205057194e-05	0.0116185				4558.Sb01g011030.1
SORBI_3005G133750	8.54374	3.97663	1.17243	3.39179	0.000694386	0.0483801				4558.Sb10g029450.1		peptidyl-prolyl cis-trans isomerase CYP19-4	peptidyl-prolyl cis-trans isomerase CYP19-4
SORBI_3003G272800	21.7741	3.98393	1.06422	3.74354	0.000181448	0.0237697				4558.Sb03g034650.1		transcription repressor OFP3	transcription repressor OFP3
SORBI_3003G079200	47.9381	4.00151	1.12273	3.5641	0.000365104	0.0345728			GO:2000032,GO:0048831,GO:0050789,GO:0050793,GO:0065007,GO:1905428,GO:0022603,GO:1900618,GO:0060688,GO:2000026,GO:0008150,GO:0051239	4558.Sb09g026740.1		UDP-glycosyltransferase 92A1	UDP-glycosyltransferase 92A1
SORBI_3003G100900	54.6878	4.0373	1.0794	3.74033	0.000183778	0.0239509
SORBI_3003G237700	43.0225	4.04656	1.11909	3.61594	0.00029926	0.0305088
SORBI_3001G302732	355.98	4.08668	0.88629	4.611	4.00737398175919e-06	0.00250569			GO:0004497,GO:0008150,GO:0003824,GO:0003674,GO:0008152,GO:0055114,GO:0016491	4558.Sb03g032480.1
SORBI_3002G265200	25.7615	4.09251	1.2073	3.38979	0.00069946	0.0483801		8054851	GO:0048522,GO:0051015,GO:0005575,GO:0071840,GO:0006996,GO:0044464,GO:0030837,GO:0003674,GO:0051494,GO:0065007,GO:0051693,GO:0008150,GO:0030834,GO:0031333,GO:0032956,GO:0043244,GO:0043254,GO:0044877,GO:0005623,GO:0010638,GO:0032273,GO:0032535,GO:0044089,GO:0045010,GO:0050794,GO:0051129,GO:0043242,GO:1901880,GO:1901879,GO:0005886,GO:0009987,GO:0030833,GO:0010639,GO:0048518,GO:0051493,GO:0016043,GO:…	4558.Sb03g006680.1
SORBI_3003G072000	319.252	4.11066	1.00772	4.07917	4.5197528505789e-05	0.0116185
SORBI_3001G187700	36.1073	4.14157	1.21921	3.39694	0.000681451	0.048307		8065658
SORBI_3003G250700	268.497	4.15418	0.905515	4.58765	4.48272275793796e-06	0.00259574		8080825	GO:0030054,GO:0005575,GO:0031225,GO:0044464,GO:0009505,GO:0043229,GO:0043227,GO:0071944,GO:0005623,GO:0005737,GO:0005886,GO:0044444,GO:0031224,GO:0043226,GO:0005794,GO:0009506,GO:0016020,GO:0043231,GO:0044425,GO:0005622,GO:0005911,GO:0012505,GO:0044424,GO:0046658,GO:0030312,GO:0005618,GO:0055044,GO:0044459,GO:0031226	4558.Sb01g029430.1
SORBI_3002G369500	7.83605	4.17039	1.23991	3.36345	0.000769751	0.0499016		8060663		4558.Sb02g030000.1		formin-like protein 15	formin-like protein 15
SORBI_3003G088400	143.282	4.18214	1.16171	3.59999	0.000318231	0.0315887		8070399		4558.Sb03g006100.1
SORBI_3001G258300	14.1976	4.21934	1.0599	3.9809	6.8653718936992e-05	0.0145863				4558.Sb01g016490.1		uncharacterized LOC8065658	uncharacterized protein LOC8065658
SORBI_3005G120500	17.6038	4.23583	1.25319	3.38005	0.000724728	0.0489928				4558.Sb03g030690.1		fasciclin-like arabinogalactan protein 11	fasciclin-like arabinogalactan protein 11
SORBI_3009G076800	8.74483	4.27874	1.25218	3.41703	0.000633085	0.0462654		8065929		4558.Sb02g038850.1		cytosolic sulfotransferase 8	cytosolic sulfotransferase 8
SORBI_3001G025101	54.6304	4.27951	0.908916	4.70836	2.49712125435836e-06	0.00203031				4558.Sb03g007420.1		Bowman-Birk type wound-induced proteinase inhibitor WIP1	Bowman-Birk type wound-induced proteinase inhibitor WIP1
SORBI_3003G201400	5.18818	4.30413	1.05921	4.06352	4.83391042134939e-05	0.0120761		8082454		4558.Sb01g023210.1
SORBI_3010G212100	19.3241	4.34125	1.10964	3.91232	9.14127238355618e-05	0.0162792		8069353	GO:1901135,GO:0046483,GO:0055086,GO:0006807,GO:0009058,GO:0019438,GO:0003674,GO:0006725,GO:1901137,GO:0009226,GO:0018130,GO:0055114,GO:0008150,GO:0044283,GO:0006793,GO:0042353,GO:0006005,GO:0044249,GO:0034654,GO:1901360,GO:0016491,GO:0009987,GO:0006139,GO:0044238,GO:0006004,GO:0003824,GO:0050577,GO:0019319,GO:0034641,GO:0005996,GO:0008152,GO:0046368,GO:1901576,GO:0071704,GO:0016614,GO:0044271,GO:…	4558.Sb05g017500.1
SORBI_3006G001000	177.007	4.36023	1.08116	4.0329	5.50922961963998e-05	0.0130177		8056944	GO:0004497,GO:0016709,GO:0005575,GO:0008150,GO:0003824,GO:0009058,GO:0003674,GO:0008152,GO:0019748,GO:0016020,GO:0016705,GO:0055114,GO:0016491,GO:0044550	4558.Sb09g006430.1		uncharacterized LOC8065929	uncharacterized protein LOC8065929
SORBI_3009G197100	3.73881	4.39701	1.18074	3.72396	0.000196122	0.0244324			GO:0008168,GO:0032259,GO:0008757,GO:0003824,GO:0009058,GO:0016741,GO:0019438,GO:0016740,GO:0003674,GO:0006725,GO:0008152,GO:0044249,GO:0008150,GO:0009987,GO:0044237,GO:0008171	4558.Sb01g002400.1
SORBI_3007G050600	6666	4.40044	0.925545	4.75443	1.99010590824167e-06	0.00178595		8069637	GO:0070085,GO:0005575,GO:0071669,GO:0044464,GO:0016758,GO:0003674,GO:0008150,GO:0043229,GO:0043227,GO:0051753,GO:0071554,GO:0005623,GO:0005737,GO:0000030,GO:0044444,GO:0009987,GO:0016740,GO:0043226,GO:0016757,GO:0003824,GO:0005794,GO:0008152,GO:0043231,GO:0005622,GO:0012505,GO:0044424,GO:0019187,GO:0097502	4558.Sb03g026340.1		translation initiation factor IF-2	uncharacterized protein LOC8082454
SORBI_3004G060700	18.3486	4.43366	1.07221	4.13505	3.54881754789664e-05	0.00975269			GO:0035383,GO:0009507,GO:0055086,GO:0035337,GO:0046483,GO:0009058,GO:0003674,GO:0016620,GO:0050062,GO:0006793,GO:0005623,GO:0010025,GO:0009699,GO:0044238,GO:0010345,GO:0019693,GO:0005622,GO:0071704,GO:0010166,GO:0012505,GO:1901570,GO:0009651,GO:0019637,GO:0044237,GO:0044464,GO:0055114,GO:0008150,GO:0044249,GO:1901360,GO:0044444,GO:0016491,GO:0043226,GO:0034641,GO:0009698,GO:0016020,GO:0005783,GO:…	4558.Sb10g025880.1		putative GDP-L-fucose synthase 2	putative GDP-L-fucose synthase 2
SORBI_3003G011000	25.9741	4.48353	1.26575	3.5422	0.000396802	0.0364553		8081371	GO:0097367,GO:0006996,GO:0003674,GO:0031967,GO:0065002,GO:0031968,GO:0046907,GO:0005623,GO:0071702,GO:0005524,GO:0071806,GO:0006626,GO:0016043,GO:0045184,GO:0071705,GO:0098588,GO:1901363,GO:0005622,GO:0032553,GO:0097159,GO:0005488,GO:1901265,GO:0071840,GO:0016817,GO:0017076,GO:0044464,GO:0045041,GO:0008150,GO:0008104,GO:0055085,GO:0044444,GO:0016462,GO:0005740,GO:0031090,GO:0043226,GO:0005634,GO:…	4558.Sb06g000260.1		3,9-dihydroxypterocarpan 6A-monooxygenase	3,9-dihydroxypterocarpan 6A-monooxygenase
SORBI_3003G432600	2601.79	4.49218	1.21613	3.69384	0.000220893	0.0257366			GO:0016787,GO:0005575,GO:0009507,GO:0044464,GO:0003674,GO:0043229,GO:0004806,GO:0043227,GO:0005623,GO:0016788,GO:0005737,GO:0044444,GO:0047714,GO:0043226,GO:0003824,GO:0043231,GO:0052689,GO:0005622,GO:0004620,GO:0044424,GO:0016298,GO:0008970,GO:0009536	4558.Sb09g025530.1
SORBI_3002G045200	583.632	4.4993	1.31765	3.41465	0.000638636	0.0462654				4558.Sb07g004110.1		probable mixed-linked glucan synthase 6	probable mixed-linked glucan synthase 6
SORBI_3002G301900	4.43409	4.51142	1.28824	3.50201	0.000461766	0.0393092		8080679		4558.Sb04g005090.1
SORBI_3003G107400	2757.13	4.52105	1.1571	3.90723	9.33595566429532e-05	0.0162792		8085054	GO:0005575,GO:1901615,GO:0044464,GO:0009058,GO:0008610,GO:0003674,GO:0016860,GO:0008150,GO:0071944,GO:0005623,GO:0008202,GO:0006694,GO:1901360,GO:0005886,GO:0016126,GO:0044238,GO:0003824,GO:0000247,GO:0008152,GO:0016020,GO:1901576,GO:0016853,GO:0071704,GO:1901362,GO:0006629,GO:0016863,GO:1901617,GO:0016125	4558.Sb03g001130.1		uncharacterized LOC8081371	uncharacterized protein LOC8081371
SORBI_3006G056400	57.2969	4.56465	1.05466	4.32807	1.50419356760794e-05	0.0057622			GO:0080090,GO:0005575,GO:0044464,GO:0023051,GO:0003712,GO:0003674,GO:0065007,GO:0031327,GO:2000022,GO:0008150,GO:0043229,GO:0043227,GO:0031326,GO:0009611,GO:0010605,GO:0050794,GO:0005623,GO:0009890,GO:0010556,GO:0003714,GO:0019222,GO:0045934,GO:0043226,GO:0005634,GO:0051171,GO:0051172,GO:0009892,GO:0050789,GO:0009966,GO:0048523,GO:0060255,GO:0043231,GO:1903507,GO:0005622,GO:0051253,GO:0050896,GO:…	4558.Sb03g046400.1
SORBI_3002G257150	42.4634	4.58205	1.30243	3.51807	0.0004347	0.0380665				4558.Sb02g003860.1
SORBI_3005G044200	37.8576	4.63104	1.08071	4.28519	1.8258091395257e-05	0.0062381				4558.Sb02g033230.1		probable aldo-keto reductase 2	probable aldo-keto reductase 2
SORBI_3010G091700	7.54512	4.63763	1.24081	3.73758	0.000185802	0.0240905		8081284		4558.Sb03g009020.1		probable 3-beta-hydroxysteroid-Delta(8),Delta(7)-isomerase	probable 3-beta-hydroxysteroid-Delta(8),Delta(7)-isomerase isoform X2
SORBI_3008G147800	61.656	4.6547	1.24928	3.7259	0.000194623	0.0244324		8074300	GO:0010628,GO:0046483,GO:0009058,GO:0003674,GO:0003690,GO:0031328,GO:0042221,GO:0050794,GO:0005623,GO:0003676,GO:1990837,GO:0032501,GO:0019222,GO:0009719,GO:0051171,GO:0044238,GO:0016043,GO:0021700,GO:0050789,GO:0006351,GO:0060255,GO:1901363,GO:0005622,GO:0009653,GO:0071704,GO:0044271,GO:0090627,GO:0097159,GO:0010053,GO:0051252,GO:0034645,GO:0010467,GO:0005488,GO:0009889,GO:0044237,GO:0006355,GO:…	4558.Sb06g014460.1
SORBI_3004G083600	49.6439	4.66125	1.20963	3.85344	0.00011647	0.0184044		8071650	GO:0006979,GO:0000302,GO:0009416,GO:0008150,GO:0009642,GO:0042221,GO:0009314,GO:0009408,GO:0010035,GO:0046677,GO:0009636,GO:0050896,GO:1901700,GO:0006950,GO:0009266,GO:0042493,GO:0009644,GO:0042542,GO:0009628
SORBI_3003G296250	115.787	4.68517	1.31687	3.55782	0.000373951	0.0347596
SORBI_3002G020200	303.401	4.69044	1.20045	3.90722	9.33623794442634e-05	0.0162792		8059889		4558.Sb04g006890.1		23.6 kDa heat shock protein, mitochondrial	23.6 kDa heat shock protein, mitochondrial
SORBI_3004G047600	25.7756	4.72612	1.10286	4.28531	1.82483312835453e-05	0.0062381			GO:0071840,GO:0005575,GO:0071669,GO:0044464,GO:0009058,GO:0044038,GO:0070589,GO:0009059,GO:0033692,GO:0044260,GO:0008150,GO:0043229,GO:0043170,GO:0043227,GO:0071554,GO:0034637,GO:0005623,GO:0042546,GO:0010410,GO:0044249,GO:0005737,GO:0044444,GO:0009987,GO:0045492,GO:0043226,GO:0044238,GO:0010383,GO:0045491,GO:0009832,GO:0005794,GO:0008152,GO:0043231,GO:1901576,GO:0044264,GO:0005622,GO:0044262,GO:…
SORBI_3003G342800	97.2788	4.76082	0.954745	4.98648	6.14887229022556e-07	0.000818221		8057743		4558.Sb02g001880.1		uncharacterized LOC8059889	uncharacterized protein LOC8059889
SORBI_3003G064200	27.8983	4.7825	1.37354	3.48188	0.000497912	0.0409933			GO:0010628,GO:0042753,GO:0046483,GO:0006996,GO:0009058,GO:0003674,GO:0010038,GO:0009416,GO:0031328,GO:0001101,GO:0042221,GO:0050794,GO:0005623,GO:0003676,GO:0016569,GO:0032501,GO:0019222,GO:0009737,GO:0009719,GO:0051171,GO:0044238,GO:0016043,GO:0050789,GO:0006351,GO:0046677,GO:0007623,GO:0043412,GO:0060255,GO:1901363,GO:0018193,GO:0005622,GO:0071704,GO:0044271,GO:0042493,GO:0097159,GO:0042752,GO:…	4558.Sb04g004070.1
SORBI_3009G008800	7.63641	4.84651	1.30997	3.6997	0.000215855	0.0256219		8068658	GO:0006952,GO:0016787,GO:0048869,GO:0005575,GO:0006807,GO:0044464,GO:0004175,GO:0005615,GO:0032502,GO:1901564,GO:0042742,GO:0044257,GO:0003674,GO:0044260,GO:0070011,GO:0000323,GO:0004197,GO:0008150,GO:0030163,GO:0043170,GO:0043229,GO:0043227,GO:0048856,GO:0051603,GO:0009056,GO:0009605,GO:0071944,GO:0005623,GO:0009057,GO:0140096,GO:0005764,GO:0051704,GO:0005737,GO:0005773,GO:0044444,GO:0009987,GO:…	4558.Sb03g038690.1		receptor-interacting serine/threonine-protein kinase 4	receptor-interacting serine/threonine-protein kinase 4
SORBI_3005G045900	35.5613	4.8563	1.00791	4.81818	1.44875266736721e-06	0.00159256				4558.Sb09g000960.1		cysteine protease XCP1	cysteine protease XCP1
SORBI_3002G389100	47.797	4.91937	1.43581	3.42619	0.00061212	0.0452521		8079382		4558.Sb05g003800.1
SORBI_3005G031901	5.63795	4.94888	1.23081	4.02082	5.79948123531258e-05	0.0135395				4558.Sb02g040520.1		cytochrome P450 709B2	cytochrome P450 709B2
SORBI_3001G523300	177.181	4.95732	1.33357	3.71734	0.000201335	0.0245378		8085708	GO:0048878,GO:0051234,GO:0005575,GO:0044464,GO:0003674,GO:0046914,GO:0043167,GO:0065007,GO:0008150,GO:0051179,GO:0050801,GO:0030003,GO:0019725,GO:0046916,GO:0005623,GO:0006810,GO:0055080,GO:0030001,GO:0005737,GO:0009987,GO:0043169,GO:0098771,GO:0046872,GO:0006875,GO:0042592,GO:0055065,GO:0006812,GO:0005622,GO:0055076,GO:0044424,GO:0055082,GO:0006811,GO:0065008,GO:0006873,GO:0005488	4558.Sb05g002698.1
SORBI_3009G151100	5.13288	5.04163	1.23325	4.08809	4.3493935433389e-05	0.0114976				4558.Sb01g048760.1		heavy metal-associated isoprenylated plant protein 39	heavy metal-associated isoprenylated plant protein 39
SORBI_3006G232100	144.037	5.05213	1.50118	3.36544	0.000764205	0.0498559				4558.Sb09g021510.1
SORBI_3001G224300	113.821	5.06427	0.956878	5.2925	1.20657725354798e-07	0.00025587		8076609	GO:0051274,GO:0071840,GO:0005575,GO:0000278,GO:0044464,GO:0071669,GO:0009058,GO:0016758,GO:0051301,GO:0003674,GO:0009059,GO:0033692,GO:0044260,GO:0008150,GO:1903047,GO:0043229,GO:0043170,GO:0043227,GO:0009250,GO:0071554,GO:0034637,GO:0000910,GO:0061640,GO:0071944,GO:0005623,GO:0042546,GO:0044249,GO:0005737,GO:0022402,GO:0005886,GO:0044444,GO:0006073,GO:0009987,GO:0016740,GO:0030243,GO:0043226,GO:…	4558.Sb06g029990.1
SORBI_3008G020100	54.0287	5.06874	1.28834	3.93432	8.34316664015919e-05	0.0160577		8071445		4558.Sb01g019720.1		cellulose synthase A catalytic subunit 7 [UDP-forming]	cellulose synthase A catalytic subunit 7 [UDP-forming]
SORBI_3010G096100	83.311	5.07867	1.45507	3.49034	0.00048241	0.040412		8065540		4558.Sb08g001780.1		cucumber peeling cupredoxin	cucumber peeling cupredoxin
SORBI_3008G095150	5.93184	5.09057	1.44942	3.51215	0.000444498	0.0383557				4558.Sb10g008380.1		rac-like GTP-binding protein 4	rac-like GTP-binding protein 4
SORBI_3009G190900	603.674	5.09803	1.22244	4.17038	3.04097660602261e-05	0.00874299
SORBI_3003G432400	22.1048	5.11376	1.20648	4.23856	2.24953384069605e-05	0.00719936
SORBI_3009G162700	23.6334	5.16639	1.31654	3.92422	8.70112823866044e-05	0.0160577		8072543	GO:0071840,GO:0005575,GO:0071669,GO:0044464,GO:0009058,GO:0044038,GO:0016758,GO:0047517,GO:0070589,GO:0003674,GO:0009059,GO:0008194,GO:0033692,GO:0044260,GO:0042285,GO:0008150,GO:0043229,GO:0043170,GO:0043227,GO:0015020,GO:0044431,GO:0044446,GO:0071554,GO:0005768,GO:0034637,GO:0080116,GO:0005623,GO:0031984,GO:0098791,GO:0042546,GO:0016763,GO:0010410,GO:0044249,GO:0005737,GO:0044444,GO:0097708,GO:…	4558.Sb03g046380.1
SORBI_3006G211400	68.658	5.18599	1.29086	4.01748	5.88248157382073e-05	0.0135395		8072328		4558.Sb09g022500.1		probable glucuronosyltransferase Os01g0926700	probable glucuronosyltransferase Os01g0926700
SORBI_3001G407800	48.8392	5.19103	1.20708	4.30048	1.70429916977611e-05	0.0062381		8084036	GO:0016787,GO:0005575,GO:0044464,GO:0023051,GO:0003674,GO:0065007,GO:0016810,GO:2000022,GO:0008150,GO:0042221,GO:0051716,GO:0050794,GO:0005623,GO:0005737,GO:0097237,GO:0005829,GO:0044444,GO:0009987,GO:0003824,GO:0050789,GO:0080167,GO:0009966,GO:0070887,GO:0005622,GO:0009636,GO:0050896,GO:0044424,GO:0048583,GO:0120091,GO:0010646,GO:0009628	4558.Sb06g028210.1		acyclic sesquiterpene synthase	acyclic sesquiterpene synthase
SORBI_3009G198600	70.0726	5.19679	1.4033	3.70327	0.000212835	0.0253825		8082977		4558.Sb01g038520.1		probable 2-oxoglutarate-dependent dioxygenase At5g05600	probable 2-oxoglutarate-dependent dioxygenase At5g05600
SORBI_3009G232100	17.5283	5.20741	1.43354	3.63255	0.000280639	0.0296878		8074596	GO:0030054,GO:0005575,GO:0031225,GO:0044464,GO:0009505,GO:0043229,GO:0043227,GO:0071944,GO:0005623,GO:0005737,GO:0005886,GO:0044444,GO:0031224,GO:0043226,GO:0005794,GO:0009506,GO:0016020,GO:0043231,GO:0044425,GO:0005622,GO:0005911,GO:0012505,GO:0044424,GO:0046658,GO:0030312,GO:0005618,GO:0055044,GO:0044459,GO:0031226	4558.Sb09g025630.1		uncharacterized LOC8082977	uncharacterized protein LOC8082977
SORBI_3001G112200	247.346	5.22118	1.43549	3.63721	0.000275612	0.0296523		8059999		4558.Sb09g028480.1		fasciclin-like arabinogalactan protein 13	fasciclin-like arabinogalactan protein 13
SORBI_3004G232500	26.1794	5.24124	1.25683	4.17022	3.0430856478827e-05	0.00874299			GO:0009734,GO:0071407,GO:0009755,GO:0032502,GO:0071310,GO:0071495,GO:0071396,GO:0065007,GO:0008150,GO:0010305,GO:0048856,GO:0071367,GO:0023052,GO:0010051,GO:0042221,GO:0051716,GO:1901701,GO:0050794,GO:0006970,GO:0007165,GO:0007389,GO:0007154,GO:0032501,GO:0009987,GO:0009741,GO:0007275,GO:0009719,GO:0014070,GO:0009733,GO:0071383,GO:0009628,GO:0050789,GO:0071365,GO:0032870,GO:0009742,GO:0070887,GO:…	4558.Sb01g009990.1		cortical cell-delineating protein	cortical cell-delineating protein
SORBI_3001G056400	31.6352	5.26157	1.4143	3.72026	0.000199021	0.0245378		8081255	GO:0009507,GO:0046483,GO:0009058,GO:0009072,GO:0003674,GO:0033037,GO:0052386,GO:0044106,GO:0042221,GO:0051716,GO:0005623,GO:0016835,GO:0000162,GO:0009719,GO:0044238,GO:0042401,GO:0016043,GO:0044435,GO:0005622,GO:0071704,GO:0006586,GO:0044271,GO:0052482,GO:0044237,GO:0016832,GO:0071840,GO:0046219,GO:0044464,GO:0009309,GO:0042742,GO:0009308,GO:0008150,GO:0044283,GO:0071554,GO:0006082,GO:0044249,GO:…	4558.Sb04g027610.1
SORBI_3002G408400	68.7223	5.26785	1.38356	3.80745	0.000140408	0.0200561	BMY3	8078514		4558.Sb01g005140.1		tryptophan synthase alpha chain	tryptophan synthase alpha chain
SORBI_3005G002800	37.5582	5.34463	1.23032	4.3441	1.39845325829985e-05	0.00543955		8079958		4558.Sb02g042220.1		inactive beta-amylase 9	inactive beta-amylase 9
SORBI_3003G352800	24.3997	5.37203	1.35301	3.97042	7.17455397444403e-05	0.0151162		8058891		4558.Sb05g000400.1		fatty acid desaturase DES3-like	fatty acid desaturase DES3-like
SORBI_3002G205500	131.959	5.41694	1.1768	4.6031	4.16244737933439e-06	0.00250569		8060268	GO:0009507,GO:0071669,GO:0009058,GO:0003674,GO:0017144,GO:0033692,GO:0005623,GO:0030243,GO:0044238,GO:0016043,GO:0009832,GO:0005622,GO:0071704,GO:0000281,GO:0012505,GO:0009664,GO:0034645,GO:0044237,GO:0051274,GO:0071840,GO:0000278,GO:0044464,GO:0008150,GO:1903047,GO:0071554,GO:0061640,GO:0052546,GO:0042546,GO:0044249,GO:0032991,GO:0044444,GO:0016740,GO:0043226,GO:0044042,GO:0051273,GO:0010395,GO:…	4558.Sb03g039530.1		laccase-13	laccase-13
SORBI_3006G248300	127.735	5.44277	1.21848	4.46687	7.937133940217e-06	0.00358347				4558.Sb02g025020.1		cellulose synthase A catalytic subunit 9 [UDP-forming]	cellulose synthase A catalytic subunit 9 [UDP-forming]
SORBI_3004G128400	18.6678	5.47044	1.52989	3.57571	0.000349281	0.0335775			GO:0008168,GO:0032259,GO:0008757,GO:0003824,GO:0009058,GO:0016741,GO:0019438,GO:0016740,GO:0003674,GO:0006725,GO:0008152,GO:0044249,GO:0008150,GO:0009987,GO:0044237,GO:0008171	4558.Sb06g031350.1
SORBI_3007G050650	64.4446	5.48308	1.40224	3.91023	9.22088706555774e-05	0.0162792				4558.Sb09g025570.1
SORBI_3010G246400	1491.15	5.51785	1.5109	3.65204	0.000260166	0.0284753		8065132
SORBI_3009G009300	74.7263	5.56518	1.06531	5.22402	1.75081301041934e-07	0.000276661				4558.Sb10g028550.1		xyloglucan endotransglucosylase/hydrolase protein 22	xyloglucan endotransglucosylase/hydrolase protein 22
SORBI_3009G025900	9.03003	5.5872	1.34331	4.15928	3.19247042486201e-05	0.00906913		8071251		4558.Sb09g000990.1
SORBI_3002G160600	19.2189	5.6785	1.44319	3.93468	8.33081530727633e-05	0.0160577		8071864		4558.Sb02g020430.1		indole-3-glycerol phosphate synthase	uncharacterized protein LOC8071864
SORBI_3005G020600	136.76	5.70362	1.48695	3.83577	0.000125172	0.0188376				4558.Sb05g001750.1
SORBI_3003G385500	7140.29	5.8406	1.39787	4.17821	2.93814586048857e-05	0.00863781		8078665	GO:0005575,GO:0044464,GO:0003674,GO:0055114,GO:0008150,GO:0009605,GO:0009611,GO:0005623,GO:0051704,GO:0005737,GO:0016491,GO:0051213,GO:0043207,GO:0003824,GO:0009607,GO:0008152,GO:0005622,GO:0050896,GO:0016701,GO:0044424,GO:0006950,GO:0016165,GO:0051707,GO:0016702	4558.Sb03g042450.1		linoleate 9S-lipoxygenase 2	linoleate 9S-lipoxygenase 2
SORBI_3001G406700	46.6862	5.89966	1.26115	4.678	2.89690618433342e-06	0.00215419		8084032	GO:0010628,GO:0009058,GO:0003674,GO:0031328,GO:0033692,GO:0016407,GO:0050794,GO:0005623,GO:0019222,GO:0051171,GO:0044238,GO:0050789,GO:0060255,GO:0016413,GO:0005622,GO:0071704,GO:0012505,GO:0051252,GO:0034645,GO:0009889,GO:0044237,GO:0070592,GO:0006355,GO:0071840,GO:0080090,GO:0044464,GO:0070589,GO:0065007,GO:0008150,GO:0071554,GO:1902680,GO:0042546,GO:0010410,GO:0016747,GO:0044249,GO:0044444,GO:…	4558.Sb01g038450.1		protein trichome birefringence-like 28	protein trichome birefringence-like 28
SORBI_3010G234900	250.131	5.93219	1.57469	3.7672	0.000165088	0.0223454		8061636		4558.Sb10g027680.1		uncharacterized LOC8061636	uncharacterized protein LOC8061636
SORBI_3001G044700	290.333	5.94969	1.41861	4.19404	2.74030680328029e-05	0.008248		8057099		4558.Sb01g004120.1		dirigent protein 4	dirigent protein 4
SORBI_3002G244300	31.9432	5.95557	1.67373	3.55827	0.000373302	0.0347596			GO:0005575,GO:0031225,GO:0044464,GO:0071944,GO:0005623,GO:0046658,GO:0016020,GO:0044425,GO:0005886,GO:0044459,GO:0031226,GO:0031224	4558.Sb02g028120.2
SORBI_3002G285450	64.1173	6.16775	1.32549	4.6532	3.26820656017903e-06	0.00233517		8063344		4558.Sb02g031780.1		auxin-responsive protein SAUR36	auxin-responsive protein SAUR36
SORBI_3002G278800	13071.5	6.19747	1.5163	4.08722	4.36566847881977e-05	0.0114976		8070909		4558.Sb02g031170.1		extracellular ribonuclease LE	extracellular ribonuclease LE
SORBI_3005G186200	168.736	6.22068	1.20424	5.16565	2.39601407752087e-07	0.000356344		8077678		4558.Sb05g024390.1		patatin-like protein 1	patatin-like protein 1
SORBI_3005G099000	41.0649	6.24681	1.78693	3.49584	0.000472564	0.0399594		8060060		4558.Sb05g008550.1		xylanase inhibitor protein 1	xylanase inhibitor protein 1
SORBI_3005G033801	449.598	6.2577	1.72881	3.61966	0.000294994	0.0303184		8069309	GO:0005575,GO:0044464,GO:0016758,GO:0003674,GO:0047230,GO:0008194,GO:0080043,GO:0043229,GO:0043227,GO:0080044,GO:0005623,GO:0016740,GO:0043226,GO:0016757,GO:0003824,GO:0043231,GO:0005622,GO:0044424,GO:0035251,GO:0046527	4558.Sb05g002840.1		anthocyanidin 3-O-glucosyltransferase	anthocyanidin 3-O-glucosyltransferase
SORBI_3002G002300	19.568	6.26191	1.11939	5.59404	2.21847727793463e-08	0.000102174			GO:0009507,GO:0009058,GO:0046246,GO:0003674,GO:0001101,GO:0042221,GO:0005623,GO:0016835,GO:0009719,GO:0044238,GO:0016098,GO:0044255,GO:0044435,GO:0005622,GO:0010334,GO:0071704,GO:0009753,GO:0044237,GO:0044464,GO:0050551,GO:0042214,GO:0080015,GO:0008150,GO:0044249,GO:0044444,GO:0009975,GO:0016114,GO:0006720,GO:0043226,GO:0043207,GO:0009607,GO:0050552,GO:0010033,GO:0016829,GO:0050896,GO:1901700,GO:…	4558.Sb02g000380.1
SORBI_3003G296400	79.14	6.34821	1.12516	5.64203	1.68056978869539e-08	0.000102174		8075579	GO:0071669,GO:0009058,GO:0003674,GO:0033692,GO:0001101,GO:0042221,GO:0005623,GO:0030243,GO:0044238,GO:0009832,GO:0009415,GO:0005622,GO:0071704,GO:0000281,GO:0012505,GO:0030312,GO:0034645,GO:0035251,GO:0044237,GO:0051274,GO:0071840,GO:0000278,GO:0044464,GO:0042742,GO:0008150,GO:1903047,GO:0071554,GO:0061640,GO:0042546,GO:0044249,GO:0044444,GO:0016740,GO:0043226,GO:0044042,GO:0043207,GO:0009617,GO:…	4558.Sb03g034680.1		cellulose synthase A catalytic subunit 4 [UDP-forming]	cellulose synthase A catalytic subunit 4 [UDP-forming]
SORBI_3002G278700	9149.79	6.35274	1.56851	4.05017	5.11794192391157e-05	0.0124658		8063317		4558.Sb02g031160.1		ribonuclease 3	ribonuclease 3
SORBI_3002G284000	12.3558	6.35359	1.64426	3.86409	0.000111503	0.0178489	ODC1	8054995	GO:0006591,GO:0005575,GO:0006807,GO:0044464,GO:0009309,GO:0009058,GO:1901564,GO:0003674,GO:0009308,GO:0044106,GO:0033387,GO:0008150,GO:0019752,GO:0005623,GO:0006082,GO:0009446,GO:0044249,GO:0005737,GO:0004586,GO:0009987,GO:0097164,GO:0006595,GO:1901605,GO:0044238,GO:0042401,GO:0003824,GO:0034641,GO:0006596,GO:0008152,GO:0043436,GO:0016829,GO:0016831,GO:1901576,GO:0005622,GO:0071704,GO:0044271,GO:…	4558.Sb02g031650.1		ornithine decarboxylase	ornithine decarboxylase
SORBI_3003G284400	481.846	6.40306	1.43696	4.45599	8.35065733896932e-06	0.00364017				4558.Sb03g033570.1
SORBI_3008G110200	19.5829	6.41022	1.78579	3.58957	0.000331223	0.0324586		8067203		4558.Sb08g016450.1		LIM domain-containing protein WLIM1	LIM domain-containing protein WLIM1 isoform X2
SORBI_3002G072200	171.652	6.47667	1.91227	3.3869	0.000706873	0.0485649				4558.Sb02g006080.1
SORBI_3007G133900	20.0777	6.49847	1.39996	4.64189	3.45228642189436e-06	0.00233517		8075651		4558.Sb07g020980.1		alpha-humulene synthase	alpha-humulene synthase
SORBI_3006G139501	14.1477	6.50889	1.20352	5.40821	6.36568580389647e-08	0.000178826
SORBI_3001G250100	11.8383	6.51848	1.23534	5.27666	1.31563076611557e-07	0.00025587		8066148		4558.Sb01g022110.1		thaumatin-like protein	thaumatin-like protein
SORBI_3009G197400	70.7034	6.52937	1.67034	3.90902	9.26715868227041e-05	0.0162792		8067507	GO:0008168,GO:0032259,GO:0008757,GO:0003824,GO:0009058,GO:0016741,GO:0019438,GO:0016740,GO:0003674,GO:0006725,GO:0008152,GO:0044249,GO:0008150,GO:0009987,GO:0044237,GO:0008171	4558.Sb09g025530.1		O-methyltransferase ZRP4	O-methyltransferase ZRP4
SORBI_3004G203200	36.9149	6.53944	1.23876	5.27901	1.29883790590206e-07	0.00025587		8056481	GO:0019005,GO:0051052,GO:0044257,GO:0003674,GO:0051972,GO:2000573,GO:0031328,GO:0001101,GO:0031461,GO:0009056,GO:0042221,GO:0051716,GO:0044389,GO:0050794,GO:0005623,GO:0030162,GO:0050790,GO:0032501,GO:0019222,GO:0009737,GO:0009719,GO:0051171,GO:0044238,GO:0050789,GO:0051054,GO:0046677,GO:0007623,GO:0071365,GO:0044265,GO:0060255,GO:0043632,GO:0005622,GO:0009636,GO:0043161,GO:0071704,GO:0042493,GO:…	4558.Sb04g024950.1		BTB/POZ and TAZ domain-containing protein 1	BTB/POZ and TAZ domain-containing protein 1
SORBI_3004G157100	25.2175	6.66887	1.83797	3.62839	0.000285197	0.0299196		8056792		4558.Sb04g021000.1		bidirectional sugar transporter SWEET15	bidirectional sugar transporter SWEET15
SORBI_3003G140700	91.1939	6.73128	1.52101	4.42554	9.62012499680356e-06	0.00398731		8078157		4558.Sb03g011990.1		peroxidase 2	peroxidase 2
SORBI_3002G342400	39.0042	6.73836	1.05909	6.36243	1.98589421894102e-10	5.02093635374859e-06		8081764		4558.Sb02g036650.1		obtusifoliol 14-alpha demethylase	obtusifoliol 14-alpha demethylase
SORBI_3004G018900	28.622	6.7966	1.47564	4.60586	4.10762538428251e-06	0.00250569	LIS		GO:0006952,GO:0009058,GO:0046246,GO:0008610,GO:0042742,GO:0003674,GO:0042214,GO:0008150,GO:0009605,GO:0043692,GO:0051704,GO:0044249,GO:0016835,GO:0009987,GO:0006720,GO:0044238,GO:0034007,GO:0009617,GO:0003824,GO:0043207,GO:0044255,GO:0009607,GO:0008152,GO:0016838,GO:0098542,GO:0008299,GO:0016829,GO:1901576,GO:0050896,GO:0071704,GO:0043693,GO:0006950,GO:0006629,GO:0051707,GO:0044237	4558.Sb04g001760.1
SORBI_3002G087500	1721.69	6.8137	1.83328	3.71667	0.00020187	0.0245378		8069145	GO:0031640,GO:0001906,GO:0005575,GO:0044464,GO:0035821,GO:0044364,GO:0008150,GO:0043229,GO:0043227,GO:0005623,GO:0051704,GO:0005737,GO:0044444,GO:0043226,GO:0043231,GO:0044419,GO:0005783,GO:0005622,GO:0012505,GO:0044424	4558.Sb02g007220.1		ricin	ricin
SORBI_3003G062000	46.8459	6.93053	1.50396	4.6082	4.06164114704511e-06	0.00250569		8075122	GO:0071554,GO:0071840,GO:0005575,GO:0031225,GO:0044464,GO:0071669,GO:0005623,GO:0009832,GO:0044085,GO:0042546,GO:0071944,GO:0009834,GO:0016020,GO:0044425,GO:0005886,GO:0008150,GO:0009987,GO:0031224	4558.Sb03g005280.1		fasciclin-like arabinogalactan protein 11	fasciclin-like arabinogalactan protein 11
SORBI_3005G212700	69.9226	7.0144	1.99308	3.51938	0.000432564	0.0380665		8070221		4558.Sb05g026490.1		probable glutathione S-transferase GSTU6	probable glutathione S-transferase GSTU6
SORBI_3010G196400	22.5459	7.112	2.06006	3.45232	0.000555779	0.0427233			GO:0071840,GO:0005575,GO:0044464,GO:0009058,GO:0016758,GO:0003674,GO:0009059,GO:0017144,GO:0008150,GO:0043229,GO:0043170,GO:0043227,GO:0071554,GO:0005623,GO:0042546,GO:0005737,GO:0044444,GO:0009987,GO:0016740,GO:0043226,GO:0044238,GO:0016757,GO:0003824,GO:0005794,GO:0010393,GO:0008152,GO:0048531,GO:0043231,GO:1901576,GO:0005622,GO:0071704,GO:0008378,GO:0012505,GO:0044085,GO:0016051,GO:0044424,GO:…	4558.Sb10g024570.1
SORBI_3005G102300	141.357	7.11738	1.67678	4.24467	2.18914302732409e-05	0.00715838		8071711		4558.Sb05g008910.1		dirigent protein 1	dirigent protein 1
SORBI_3007G068300	174.141	7.158	1.74089	4.11169	3.92768221431594e-05	0.0105642		8071138		4558.Sb07g005410.1		polyphenol oxidase I, chloroplastic	polyphenol oxidase I, chloroplastic
SORBI_3005G215500	47.4853	7.18202	1.50627	4.76809	1.85979450954642e-06	0.00178595		8070229		4558.Sb05g026670.1		Bowman-Birk type trypsin inhibitor	Bowman-Birk type trypsin inhibitor
SORBI_3003G425850	41.9552	7.24711	2.03635	3.55886	0.000372462	0.0347596		8081333		4558.Sb03g045790.1		probable glutathione S-transferase	probable glutathione S-transferase
SORBI_3001G189500	32.8327	7.4555	2.19918	3.39012	0.000698615	0.0483801		8065667	GO:0042364,GO:0005575,GO:0044464,GO:0006732,GO:0009058,GO:0051186,GO:0003674,GO:0043167,GO:0055114,GO:0008150,GO:0009108,GO:0044283,GO:0050660,GO:0019752,GO:0071944,GO:0005623,GO:0006082,GO:0048037,GO:0044249,GO:0016899,GO:0046394,GO:0016491,GO:0009987,GO:0050662,GO:0005488,GO:0044238,GO:0016053,GO:0043168,GO:0003824,GO:0019852,GO:0006766,GO:0005996,GO:0008152,GO:0019853,GO:0043436,GO:0006767,GO:…	4558.Sb01g016650.1		L-gulonolactone oxidase 2	L-gulonolactone oxidase 2
SORBI_3009G169000	34.3114	8.12571	1.79343	4.53082	5.87558334694833e-06	0.00291279	PDC1	8076982	GO:0005575,GO:0044464,GO:0003824,GO:0005623,GO:0003674,GO:0016830,GO:0016829,GO:0016831,GO:0005622	4558.Sb01g038360.1		pyruvate decarboxylase 1	pyruvate decarboxylase 1
SORBI_3007G064800	34.3238	8.20677	1.47864	5.55021	2.85326592265597e-08	0.000103056		8085003		4558.Sb07g005130.1		beta-sesquiphellandrene synthase-like	beta-sesquiphellandrene synthase-like
SORBI_3008G075400	124.609	8.21284	1.72616	4.75788	1.95637708342876e-06	0.00178595
SORBI_3008G080600	181.157	8.36224	1.37792	6.06874	1.28920681758451e-09	1.62975079844945e-05			GO:0016787,GO:0005575,GO:0009507,GO:0044464,GO:0009536,GO:0008422,GO:0003674,GO:0043229,GO:0043227,GO:0005623,GO:0097599,GO:0016162,GO:0005737,GO:0044444,GO:0043226,GO:0015923,GO:0003824,GO:0015928,GO:0043231,GO:0015926,GO:0005622,GO:0044424,GO:0015925,GO:0004553,GO:0016798	4558.Sb08g007650.1
SORBI_3009G009200	70.1383	8.47585	1.86044	4.55583	5.21791729958733e-06	0.00269234				4558.Sb09g000990.1
SORBI_3006G238000	155.205	8.76941	2.57639	3.40375	0.000664664	0.0476054		8068474		4558.Sb06g030490.1		14 kDa proline-rich protein DC2.15	14 kDa proline-rich protein DC2.15
SORBI_3001G255300	80.3736	8.83366	1.96932	4.48565	7.26933309519741e-06	0.00334165		8067546		4558.Sb01g022730.1		tyrosine decarboxylase 1	tyrosine decarboxylase 1
SORBI_3010G160033	72.4195	9.26804	1.66136	5.57859	2.42471735528617e-08	0.000102174		8155536	GO:0016787,GO:0046464,GO:0005575,GO:0044464,GO:0003674,GO:0065007,GO:0046503,GO:0008150,GO:0051179,GO:0052651,GO:0051241,GO:0009056,GO:0005623,GO:0046462,GO:0044237,GO:0016042,GO:0046461,GO:0010187,GO:0005737,GO:0016788,GO:0033036,GO:0051239,GO:0009987,GO:1900140,GO:0046340,GO:0044238,GO:0048581,GO:0003824,GO:0044255,GO:0050789,GO:0051235,GO:0008152,GO:0050793,GO:0010876,GO:0006639,GO:0052689,GO:…	4558.Sb1306s002010.1		phospholipase A1-II 7	phospholipase A1-II 7
SORBI_3005G186100	302.258	10.2175	2.07502	4.92405	8.47715286983182e-07	0.00102061		8066731		4558.Sb05g024380.1		patatin-like protein 1	patatin-like protein 1

## Sheet: Table S5
DEGs of Category2_Z-5_T2 vs Z-5_T0
Features	baseMean	log2FoldChange	lfcSE	stat	pvalue	padj	Gene Symbol	KEGG Gene ID	GO	STRING Protein	TF Family	description	KEGG description
SORBI_3007G204100	32.5374	-6.60148	1.92331	-3.43235	0.000598374	0.0282531		8081341		4558.Sb09g026800.1	AP2	AP2-like ethylene-responsive transcription factor PLT1	AP2-like ethylene-responsive transcription factor PLT1
SORBI_3008G062700	60.0091	-6.52887	1.80133	-3.62448	0.000289543	0.0189509		8082772		4558.Sb04g005580.1	ARR-B	two-component response regulator ORR24	two-component response regulator ORR24
SORBI_3001G225300	66.457	-6.52518	1.25185	-5.21242	1.86398e-07	0.000270803				4558.Sb03g033280.1	B3
SORBI_3009G112200	13.7391	-6.22949	1.49388	-4.17001	3.04587e-05	0.00508289				4558.Sb01g014370.1	B3
SORBI_3006G249600	55.9043	-6.04276	1.75264	-3.44781	0.000565144	0.0278046		8082532		4558.Sb01g009590.2	bHLH
SORBI_3001G225200	254.249	-5.89936	1.04412	-5.65006	1.60392e-08	4.98099e-05				4558.Sb01g033530.1	bHLH
SORBI_3004G346400	174.778	-5.59005	1.24746	-4.48114	7.42451e-06	0.00200454		8056450		4558.Sb01g008570.1	bHLH	transcription factor BHLH148	transcription factor BHLH148
SORBI_3006G063001	13.3102	-5.21587	1.43446	-3.63613	0.000276769	0.0185749				4558.Sb09g027030.1	bHLH	transcription factor PIF1	transcription factor PIF1
ENSRNA049481201	6.29134	-5.1395	1.35634	-3.78923	0.000151114	0.0132512				4558.Sb01g007160.1	bHLH	transcription factor bHLH84	transcription factor bHLH84
ENSRNA049483775	10.7408	-4.81768	1.30169	-3.70109	0.000214674	0.0163264				4558.Sb07g004190.1	bHLH	transcription factor bHLH35	transcription factor bHLH35
SORBI_3007G221000	789.902	-4.81704	1.06264	-4.5331	5.81236e-06	0.00169584		8055355	GO:1901615,GO:0044257,GO:0003674,GO:0006066,GO:1905957,GO:0001101,GO:0009056,GO:0042221,GO:0050794,GO:0005623,GO:0032446,GO:1902644,GO:1901419,GO:0009719,GO:0044238,GO:0044255,GO:0050789,GO:0043412,GO:0044265,GO:0043632,GO:0005622,GO:0043161,GO:0071704,GO:0042493,GO:0009651,GO:1901565,GO:0044237,GO:0009687,GO:1905959,GO:0044464,GO:0004842,GO:0065007,GO:0008150,GO:0009739,GO:0030163,GO:0048584,GO:…	4558.Sb08g021870.1	bHLH
SORBI_3006G249100	50.2414	-4.78051	1.36547	-3.50098	0.000463544	0.0245152				4558.Sb08g019780.1	bHLH	transcription factor bHLH85	transcription factor bHLH85
SORBI_3001G224900	363.589	-4.77504	0.947264	-5.04087	4.63416e-07	0.000462317				4558.Sb03g046090.1	bHLH
SORBI_3002G011400	80.5734	-4.73095	0.968646	-4.88409	1.03907e-06	0.000754796			GO:0009734,GO:0040007,GO:0008080,GO:0009755,GO:0048869,GO:0006807,GO:0032989,GO:0032502,GO:0009791,GO:0071840,GO:1901564,GO:0071310,GO:0003674,GO:0071495,GO:0009639,GO:0016410,GO:0009416,GO:0065007,GO:0044260,GO:0006473,GO:0009640,GO:0008150,GO:0043170,GO:0016407,GO:0023052,GO:0048856,GO:0042221,GO:0051716,GO:0050794,GO:0009826,GO:0007165,GO:0016747,GO:0007154,GO:0009314,GO:0032501,GO:0009987,GO:…	4558.Sb10g004570.1	C2H2	uncharacterized LOC8070886	uncharacterized protein LOC8070886
SORBI_3001G225400	557.426	-4.71961	1.06713	-4.4227	9.74761e-06	0.00238363				4558.Sb01g001950.1	C2H2
SORBI_3009G066800	85.0657	-4.64637	1.10626	-4.20008	2.66826e-05	0.00477542				4558.Sb01g037830.1	C3H	putative zinc finger CCCH domain-containing protein 21	putative zinc finger CCCH domain-containing protein 21
ENSRNA049483690	16.4481	-4.60587	0.982586	-4.6875	2.76556e-06	0.00108629				4558.Sb01g010420.1	CO-like	zinc finger protein CONSTANS-LIKE 16	zinc finger protein CONSTANS-LIKE 16
SORBI_3007G129201	83.0539	-4.52251	1.07095	-4.22288	2.412e-05	0.00449316				4558.Sb02g027480.1	Dof	dof zinc finger protein MNB1A	dof zinc finger protein MNB1A
SORBI_3003G142300	9.14401	-4.41608	1.24632	-3.5433	0.000395148	0.0226435		8060313		4558.Sb04g027180.1	ERF	ethylene-responsive transcription factor ERF053	ethylene-responsive transcription factor ERF053
SORBI_3006G190500	39.2981	-4.33707	0.827907	-5.23859	1.61806e-07	0.000249767				4558.Sb07g006200.1	ERF	ethylene-responsive transcription factor 4	ethylene-responsive transcription factor 4
SORBI_3003G144600	182.208	-4.33379	1.31654	-3.29182	0.000995426	0.0369145			GO:0005575,GO:0006807,GO:1901564,GO:0044464,GO:0004842,GO:0003674,GO:0044260,GO:0070647,GO:0008150,GO:0043229,GO:0043170,GO:0043227,GO:0005623,GO:0140096,GO:0032446,GO:0005737,GO:0044444,GO:0097708,GO:0009987,GO:0016740,GO:0043226,GO:0044238,GO:0006464,GO:0031410,GO:0003824,GO:0008152,GO:0016567,GO:0043412,GO:0043231,GO:0019538,GO:0005783,GO:0036211,GO:0005622,GO:0031982,GO:0044267,GO:0071704,GO:…	4558.Sb07g006210.1	ERF	ethylene-responsive transcription factor 8	ethylene-responsive transcription factor 8
SORBI_3003G207700	5.3962	-4.33332	0.938492	-4.61732	3.88725e-06	0.00128711				4558.Sb04g031960.1	ERF
SORBI_3004G300300	1875.4	-4.18035	1.26918	-3.29373	0.000988668	0.0368339		8075156		4558.Sb03g012890.1	ERF	ethylene-responsive transcription factor ERF071	ethylene-responsive transcription factor ERF071
ENSRNA049480751	6.88557	-4.13778	1.14629	-3.60972	0.000306526	0.0197665				4558.Sb06g025890.1	ERF
SORBI_3009G166801	55.6475	-4.01624	1.02444	-3.92042	8.83949e-05	0.00970086				4558.Sb04g034290.1	ERF	ethylene-responsive transcription factor ERF014	ethylene-responsive transcription factor ERF014
SORBI_3002G386000	102.497	-3.94058	1.15975	-3.39779	0.000679323	0.0304242		8079365	GO:0051865,GO:0044257,GO:0003674,GO:0009056,GO:0042221,GO:0051716,GO:0005623,GO:0032446,GO:0032501,GO:0071629,GO:0044238,GO:0016043,GO:0043412,GO:0051788,GO:0044265,GO:0043632,GO:0009653,GO:0043161,GO:0005622,GO:0071704,GO:1901565,GO:0005515,GO:0005488,GO:0044237,GO:0003006,GO:0071840,GO:0044464,GO:0004842,GO:0071310,GO:0065007,GO:0048731,GO:0008150,GO:0030163,GO:0000904,GO:0048856,GO:0051603,GO:…	4558.Sb04g031030.1	G2-like
SORBI_3002G106900	44.9407	-3.83538	0.805492	-4.76154	1.92117e-06	0.000902134				4558.Sb03g009480.1	GeBP	probable transcription factor At3g04930	probable transcription factor At3g04930
SORBI_3001G311200	37.2439	-3.80306	0.783321	-4.85505	1.20355e-06	0.000769273		8062855	GO:0051234,GO:0005575,GO:0044464,GO:0008150,GO:0051179,GO:0043229,GO:0043227,GO:0005623,GO:0006810,GO:0030001,GO:0072511,GO:0005737,GO:0043226,GO:0005634,GO:0016020,GO:0043231,GO:0006812,GO:0005622,GO:0000041,GO:0044424,GO:0006829,GO:0006811,GO:0070838	4558.Sb01g006270.1	GeBP	uncharacterized LOC8084155	uncharacterized protein LOC8084155
SORBI_3006G018500	17.9804	-3.7982	1.19766	-3.17135	0.00151731	0.0470785				4558.Sb01g010570.1	GeBP	probable transcription factor At3g04930	probable transcription factor At3g04930
SORBI_3001G131200	170.455	-3.76906	1.0631	-3.54535	0.000392085	0.0225619				4558.Sb07g022740.1	GeBP
SORBI_3002G010600	4.99076	-3.71776	0.979449	-3.79577	0.000147189	0.0132191			GO:0050896,GO:0005575,GO:0044424,GO:0006970,GO:0005623,GO:0044464,GO:0005622,GO:0006950,GO:0005737,GO:0009651,GO:0008150,GO:0009628	4558.Sb01g034370.1	GeBP	probable transcription factor At5g28040	probable transcription factor At5g28040
ENSRNA049483796	6.52972	-3.71745	1.05922	-3.50961	0.000448761	0.0242076				4558.Sb05g027740.1	GRAS
SORBI_3001G027800	18.8344	-3.65393	1.05429	-3.46578	0.000528697	0.0266415	MAN4		GO:0016787,GO:0016998,GO:0044247,GO:0003674,GO:0004567,GO:0044275,GO:0044260,GO:0008150,GO:0043170,GO:0009056,GO:0071554,GO:0009057,GO:0046355,GO:0009987,GO:0044238,GO:0015923,GO:0003824,GO:0008152,GO:0044264,GO:0016985,GO:0044262,GO:0000272,GO:0071704,GO:0044248,GO:0005975,GO:0010412,GO:0016052,GO:0044036,GO:0004553,GO:1901575,GO:0016798,GO:0005976,GO:0044237	4558.Sb06g017860.1	GRAS
ENSRNA049480690	11.821	-3.63089	1.0659	-3.40641	0.000658233	0.0297399				4558.Sb01g009740.1	GRAS
SORBI_3008G087500	1626.13	-3.60629	0.755381	-4.77413	1.80484e-06	0.000902134		8086147		4558.Sb09g001160.1	GRAS
SORBI_3006G216700	14.8165	-3.59079	1.02559	-3.50119	0.000463194	0.0245152				4558.Sb05g027740.1	GRAS
SORBI_3004G110300	51.5244	-3.5492	0.96737	-3.66892	0.00024358	0.0172728		8085841		4558.Sb08g003950.1	GRAS
SORBI_3001G305550	6.82022	-3.54796	0.931547	-3.80867	0.000139714	0.0128756				4558.Sb09g001160.1	GRAS	scarecrow-like protein 9	scarecrow-like protein 9
SORBI_3005G085200	4124.04	-3.47811	0.697777	-4.98456	6.21024e-07	0.000528899		8057145		4558.Sb06g027465.1	GRF	growth-regulating factor 3	growth-regulating factor 3
SORBI_3003G120500	109.806	-3.47613	1.01967	-3.40907	0.000651858	0.0295948		8085821		4558.Sb03g030770.1	HB-other
SORBI_3001G344000	2480.85	-3.42438	0.79278	-4.31946	1.56415e-05	0.00330762				4558.Sb04g033380.1	HD-ZIP	homeobox-leucine zipper protein HOX24	homeobox-leucine zipper protein HOX24
SORBI_3010G157300	165.013	-3.41434	1.02157	-3.34226	0.000830985	0.0336335		8072649		4558.Sb06g025750.1	HD-ZIP
SORBI_3007G224000	12.544	-3.3844	1.07814	-3.1391	0.00169466	0.0497676				4558.Sb10g019770.1	M-type_MADS	agamous-like MADS-box protein AGL61	agamous-like MADS-box protein AGL61
SORBI_3006G241400	919.948	-3.37722	1.02336	-3.30014	0.000966376	0.0363302				4558.Sb03g012310.1	MYB	transcription factor JAMYB	transcription factor JAMYB
SORBI_3010G156700	3.11596	-3.35221	0.961492	-3.48647	0.000489445	0.0253424				4558.Sb06g022660.1	MYB	transcription factor MYB4	transcription factor MYB4
SORBI_3006G207000	62.2304	-3.32425	0.768247	-4.32706	1.5111e-05	0.00327822				4558.Sb06g013250.1	MYB_related
SORBI_3010G208900	327.806	-3.3149	0.704243	-4.70704	2.51341e-06	0.00105214			GO:0005575,GO:0044464,GO:0044424,GO:0005623,GO:0071944,GO:0051301,GO:0008356,GO:0005737,GO:0008150,GO:0009987,GO:0005622	4558.Sb01g012460.1	MYB_related	protein REVEILLE 8	protein REVEILLE 8
ENSRNA049483684	3.80832	-3.30704	0.96718	-3.41926	0.000627919	0.0292059				4558.Sb03g005480.1	MYB_related
SORBI_3003G144800	67.4055	-3.26408	0.887811	-3.67655	0.000236412	0.0169118		8060327		4558.Sb02g032220.1	NAC
SORBI_3010G052500	271.512	-3.26014	1.00586	-3.24114	0.00119053	0.0406375		8070886		4558.Sb01g028450.1	NAC	NAC domain-containing protein 71	NAC domain-containing protein 71
SORBI_3006G032500	297.817	-3.25386	0.968408	-3.36001	0.000779391	0.032461				4558.Sb03g037940.1	NAC	NAC domain-containing protein 68	NAC domain-containing protein 68
SORBI_3010G267000	7991.58	-3.24049	0.76516	-4.23505	2.28498e-05	0.00434146		8064995	GO:0043226,GO:0005634,GO:0005575,GO:0009507,GO:0044424,GO:0044464,GO:0005623,GO:0005737,GO:0043231,GO:0044444,GO:0009536,GO:0043229,GO:0005622,GO:0043227		NAC
SORBI_3001G326700	9.85169	-3.23416	0.823406	-3.92778	8.57334e-05	0.00953804				4558.Sb05g002390.1	NAC
SORBI_3003G411700	22.3187	-3.21086	0.949662	-3.38106	0.00072208	0.0312876		8059390		4558.Sb02g038870.1	NF-YB	nuclear transcription factor Y subunit B-10	nuclear transcription factor Y subunit B-10
SORBI_3010G179800	4304.24	-3.18843	0.818818	-3.89394	9.86277e-05	0.0101921		8065053	GO:0019005,GO:0080090,GO:0005575,GO:0006807,GO:0044464,GO:0023051,GO:1901564,GO:1990234,GO:0044257,GO:0003674,GO:0065007,GO:0044260,GO:0008150,GO:0030163,GO:0031461,GO:0043170,GO:0051603,GO:0006511,GO:0009056,GO:0048585,GO:0044389,GO:0050794,GO:0005623,GO:0009057,GO:0080036,GO:0019899,GO:0005737,GO:0030162,GO:0005829,GO:0032991,GO:0010648,GO:0044444,GO:0009987,GO:0019222,GO:0009968,GO:0000151,GO:…	4558.Sb07g019330.1	NF-YB	protein Dr1 homolog	protein Dr1 homolog
SORBI_3006G189600	40.0287	-3.17624	0.93911	-3.38218	0.000719131	0.0312146				4558.Sb07g004410.1	NF-YC	uncharacterized LOC8069654	uncharacterized protein LOC8069654
SORBI_3004G227400	285.044	-3.13437	0.770276	-4.06916	4.71838e-05	0.00658387		8066201		4558.Sb09g025340.1	TCP	transcription factor PCF8	transcription factor PCF8 isoform X1
SORBI_3008G040900	33.7007	-3.13014	0.976944	-3.20401	0.00135526	0.0441237			GO:0051234,GO:0005575,GO:0044464,GO:0009624,GO:0003674,GO:0008150,GO:0006865,GO:0051179,GO:0015171,GO:0009605,GO:0071944,GO:0005623,GO:0006810,GO:0055085,GO:0071702,GO:0051704,GO:0098656,GO:0005886,GO:0015075,GO:0015318,GO:0043207,GO:0008514,GO:0009607,GO:1903825,GO:0071705,GO:0016020,GO:0005342,GO:0022857,GO:0006820,GO:0046943,GO:0050896,GO:0015711,GO:0034220,GO:0003333,GO:1905039,GO:0046942,GO:…	4558.Sb09g028350.1	Trihelix	trihelix transcription factor ASIL2	trihelix transcription factor ASIL2
SORBI_3001G279400	8.19473	-3.10483	0.870906	-3.56505	0.000363781	0.0217021				4558.Sb02g037660.1	WRKY
ENSRNA049996783	5.07694	-3.09489	0.982306	-3.15064	0.00162911	0.0489406				4558.Sb01g007480.1	WRKY	probable WRKY transcription factor 58	probable WRKY transcription factor 58
SORBI_3009G026650	26.5247	-3.08681	0.915948	-3.37007	0.000751485	0.0317811				4558.Sb10g025590.1	WRKY	WRKY transcription factor WRKY28	WRKY transcription factor WRKY28
SORBI_3008G034300	31.1216	-3.07878	0.952579	-3.23205	0.00122906	0.0412435				4558.Sb03g038210.1	WRKY	WRKY transcription factor WRKY24	WRKY transcription factor WRKY24 isoform X2
SORBI_3003G112700	101.77	-3.07497	0.806543	-3.81253	0.000137551	0.0127716		8072399		4558.Sb03g038510.1	WRKY
SORBI_3004G221900	84.9051	-3.07469	0.949741	-3.2374	0.00120626	0.0407554		8066173		4558.Sb03g038200.1	WRKY	probable WRKY transcription factor 64	probable WRKY transcription factor 64
SORBI_3002G068500	15.1293	-3.07295	0.914025	-3.362	0.000773806	0.0323373				4558.Sb02g024650.1	ZF-HD
SORBI_3004G333200	375.364	-3.06818	0.634055	-4.83898	1.30509e-06	0.000805827				4558.Sb07g027140.1		uncharacterized LOC8081341	uncharacterized protein LOC8081341
SORBI_3002G208500	7.7251	-3.06078	0.931175	-3.28701	0.00101259	0.0370858				4558.Sb08g005220.1		uncharacterized LOC8082772	uncharacterized protein LOC8082772
SORBI_3010G177900	18.778	-3.04523	0.779621	-3.90604	9.38209e-05	0.00994407
SORBI_3009G064000	6080.82	-3.03955	0.720794	-4.21695	2.4763e-05	0.0045335		8080955		4558.Sb09g018030.1
SORBI_3004G175000	185.597	-3.0361	0.882282	-3.44119	0.000579159	0.0279923		8068870		4558.Sb06g031480.1		BTB/POZ and MATH domain-containing protein 2	BTB/POZ and MATH domain-containing protein 2
SORBI_3007G077200	2044.66	-3.01358	0.915859	-3.29044	0.00100033	0.0369373		8086050
SORBI_3001G228600	28.3554	-2.99252	0.913778	-3.27488	0.00105705	0.0378878				4558.Sb04g037330.1		heavy metal-associated isoprenylated plant protein 3	heavy metal-associated isoprenylated plant protein 3
SORBI_3006G039900	70.1972	-2.99171	0.939609	-3.184	0.00145256	0.0461715
SORBI_3006G241200	155.648	-2.9845	0.821974	-3.63089	0.000282443	0.0186518
SORBI_3005G111200	3520.53	-2.93668	0.82444	-3.56203	0.000368002	0.0217405		8071849
SORBI_3003G048000	2088.36	-2.93636	0.796859	-3.68492	0.000228775	0.0167245		8078797		4558.Sb07g028710.1		probable E3 ubiquitin-protein ligase XERICO	probable E3 ubiquitin-protein ligase XERICO
SORBI_3002G330900	24.3839	-2.92668	0.878817	-3.33024	0.000867698	0.0345889				4558.Sb06g031430.1
SORBI_3009G134450	137.686	-2.90703	0.911039	-3.19089	0.00141834	0.0456718
SORBI_3004G218200	41.9305	-2.83131	0.85401	-3.31532	0.00091539	0.0355477		8066153		4558.Sb02g001200.1
SORBI_3001G060666	4.20713	-2.81184	0.873464	-3.21919	0.00128556	0.0426853
SORBI_3005G085600	15241.1	-2.8045	0.59495	-4.71384	2.43089e-06	0.00103514		8076911
SORBI_3004G025900	33.8531	-2.77793	0.727784	-3.81697	0.000135102	0.0126392		8068285
SORBI_3006G219150	112.411	-2.73914	0.809604	-3.38331	0.000716166	0.0311955				4558.Sb07g020520.1
SORBI_3006G154500	432.772	-2.7012	0.804784	-3.35643	0.000789565	0.0326644		8056029		4558.Sb04g031700.1
SORBI_3001G192400	346.945	-2.68339	0.738144	-3.63532	0.000277636	0.0185749		8065684		4558.Sb03g012510.1
SORBI_3004G341800	556.03	-2.67142	0.84364	-3.16654	0.00154265	0.0474474		8084697
SORBI_3001G246200	19.3443	-2.66919	0.837011	-3.18896	0.00142787	0.0457299		8064900
SORBI_3004G053400	86.8377	-2.66244	0.789343	-3.37298	0.000743598	0.0316181			GO:0009630,GO:0051234,GO:0005575,GO:0044464,GO:0032502,GO:0065007,GO:0009958,GO:0048731,GO:0009629,GO:0008150,GO:0051179,GO:0048856,GO:0009605,GO:0060918,GO:0099402,GO:0005623,GO:0006810,GO:0007389,GO:0005737,GO:0009606,GO:0032501,GO:0007275,GO:0009914,GO:0022622,GO:0090057,GO:0010817,GO:0005622,GO:0050896,GO:0044424,GO:0003002,GO:0009956,GO:0065008,GO:0048364,GO:0009628
SORBI_3001G093000	32.4158	-2.64982	0.742664	-3.568	0.000359719	0.0215117		8085950		4558.Sb02g040220.1		E3 ubiquitin-protein ligase RING1-like	E3 ubiquitin-protein ligase RING1-like
SORBI_3004G097500	540.822	-2.64539	0.657688	-4.02226	5.76419e-05	0.00726347				4558.Sb02g009115.1
SORBI_3006G252000	63.9629	-2.63051	0.779255	-3.37568	0.000736339	0.0314359				4558.Sb01g030345.1		EC protein homolog	EC protein homolog
SORBI_3007G155950	28.1417	-2.60962	0.806447	-3.23594	0.00121242	0.0407961
SORBI_3005G108000	103.009	-2.60627	0.808257	-3.22456	0.00126168	0.0421093				4558.Sb01g011500.1
SORBI_3003G223700	332.084	-2.5976	0.673105	-3.85913	0.000113793	0.011287				4558.Sb02g001140.1
SORBI_3003G085700	3189.94	-2.53463	0.642774	-3.94326	8.03803e-05	0.00909522		8063059
SORBI_3010G223600	1987.85	-2.52819	0.717212	-3.52502	0.000423452	0.0236082		8063786		4558.Sb01g002630.1
SORBI_3001G386200	3254.17	-2.51901	0.521412	-4.83113	1.35758e-06	0.000814925			GO:0005575,GO:0009507,GO:0044464,GO:0044434,GO:0003674,GO:0055114,GO:0008150,GO:0031967,GO:0043229,GO:0043227,GO:0044446,GO:0005623,GO:0009570,GO:0031975,GO:0005737,GO:0044444,GO:0016491,GO:0031969,GO:0031090,GO:0043226,GO:0009941,GO:0003824,GO:0009526,GO:0042170,GO:0008152,GO:0044422,GO:0009532,GO:0044435,GO:0016667,GO:0016020,GO:0043231,GO:0005622,GO:0044424,GO:0016671,GO:0009536
SORBI_3003G237300	63.3738	-2.49449	0.686884	-3.63159	0.000281676	0.0186518		8054953		4558.Sb08g009120.1		tropomyosin-1	tropomyosin-1, isoforms 33/34
SORBI_3004G106250	147.365	-2.47986	0.752016	-3.29761	0.000975099	0.0365447				4558.Sb06g028660.1
SORBI_3004G218400	33.0717	-2.45305	0.730257	-3.35916	0.000781805	0.0325068				4558.Sb04g009010.1		RING-H2 finger protein ATL39	RING-H2 finger protein ATL39 isoform X1
SORBI_3001G169000	17.0258	-2.43893	0.750573	-3.24943	0.00115638	0.0400486		8064503
SORBI_3004G234700	25.368	-2.43177	0.750904	-3.23846	0.00120178	0.0407554				4558.Sb05g006950.1		F-box/kelch-repeat protein At2g44130	F-box/kelch-repeat protein At2g44130
SORBI_3010G126600	22.3668	-2.42156	0.73521	-3.2937	0.00098878	0.0368339				4558.Sb03g010180.1		transmembrane protein 136	transmembrane protein 136
SORBI_3004G171800	367.1	-2.41726	0.708614	-3.41124	0.000646674	0.0294135				4558.Sb01g033030.1
SORBI_3009G123700	31.54	-2.40411	0.742553	-3.23763	0.00120526	0.0407554				4558.Sb10g020990.1		RING-H2 finger protein ATL80	RING-H2 finger protein ATL80
SORBI_3002G105700	85.7603	-2.39412	0.706612	-3.38818	0.000703591	0.0310309		8084615		4558.Sb07g028930.1
SORBI_3004G279700	6109.89	-2.37789	0.747067	-3.18296	0.00145777	0.0462249		8076022		4558.Sb06g030750.1
SORBI_3007G011200	3357.37	-2.35926	0.675392	-3.49318	0.000477307	0.0249229		8068543		4558.Sb10g020965.1
SORBI_3001G093600	338.991	-2.34965	0.653356	-3.59628	0.000322806	0.0201839				4558.Sb06g027790.1
SORBI_3005G015700	661.23	-2.34104	0.55851	-4.19158	2.77024e-05	0.00488711		8067624		4558.Sb10g025570.1
SORBI_3009G225900	91.0161	-2.3389	0.698773	-3.34715	0.000816467	0.0332758	RPL35a	8063563	GO:0071840,GO:0005575,GO:0006807,GO:0044464,GO:1901564,GO:0009058,GO:0003674,GO:0009059,GO:0044260,GO:0022626,GO:0008150,GO:0043229,GO:0043170,GO:0043228,GO:0044446,GO:0005623,GO:0042273,GO:1990904,GO:0044445,GO:0044249,GO:0005737,GO:0005829,GO:0032991,GO:0043232,GO:0022613,GO:0009987,GO:0044444,GO:0043226,GO:0044238,GO:0022625,GO:0043604,GO:0034641,GO:0008152,GO:0044422,GO:0016020,GO:0042254,GO:…
SORBI_3001G538866	1268.13	-2.31887	0.712728	-3.25352	0.00113986	0.0397632		8078033	GO:0042325,GO:0080090,GO:0004857,GO:0043549,GO:0003674,GO:0001932,GO:0030291,GO:0065007,GO:0071900,GO:0033673,GO:0008150,GO:0071901,GO:0051174,GO:0010605,GO:0051338,GO:0050794,GO:0019210,GO:0010563,GO:0006469,GO:0045859,GO:0050790,GO:0043086,GO:0019222,GO:0032268,GO:0051171,GO:0004861,GO:0019887,GO:0051172,GO:0009892,GO:0016538,GO:0050789,GO:0001933,GO:0019207,GO:0031400,GO:0044092,GO:0048523,GO:…	4558.Sb03g012530.1		uncharacterized LOC8060327	uncharacterized protein LOC8060327
SORBI_3002G203300	20.522	-2.31708	0.72304	-3.20464	0.00135232	0.0441211
SORBI_3004G090900	11.3944	-2.2935	0.546449	-4.19709	2.70362e-05	0.00480389	TRZ1		GO:0016787,GO:0031123,GO:0043628,GO:0005575,GO:0006807,GO:0044464,GO:0046483,GO:0004521,GO:0042779,GO:0003674,GO:0006725,GO:0008033,GO:0004519,GO:0008150,GO:0043229,GO:0043170,GO:0043227,GO:0004540,GO:0006396,GO:0006399,GO:0005623,GO:0034414,GO:0016788,GO:1901360,GO:0009987,GO:0006139,GO:0005634,GO:0043226,GO:0044238,GO:0003824,GO:0034641,GO:0008152,GO:0016070,GO:0016891,GO:0043231,GO:0042780,GO:…	4558.Sb10g030200.1		chaperone protein dnaJ 11, chloroplastic	chaperone protein dnaJ 11, chloroplastic
SORBI_3005G229400	445.791	-2.29224	0.681005	-3.36597	0.000762749	0.0321915			GO:0006355,GO:0080090,GO:0005575,GO:0044464,GO:0003674,GO:0003700,GO:0065007,GO:0043565,GO:2000112,GO:0008150,GO:0043229,GO:0043227,GO:0031326,GO:0050794,GO:0005623,GO:0003676,GO:0010556,GO:0019222,GO:0043226,GO:0005634,GO:0051171,GO:0003677,GO:0050789,GO:0060255,GO:0043231,GO:1901363,GO:0010468,GO:0005622,GO:1903506,GO:0031323,GO:0044424,GO:0019219,GO:0097159,GO:0009889,GO:2001141,GO:0140110,GO:…	4558.Sb01g031640.1
SORBI_3009G126800	80.9665	-2.28853	0.715163	-3.20001	0.00137422	0.0446584		8076857		4558.Sb03g044610.1		uncharacterized LOC8059390	uncharacterized protein LOC8059390
SORBI_3001G485901	565.961	-2.28076	0.374549	-6.08936	1.13366e-09	1.39996e-05				4558.Sb10g023140.1		F-box/kelch-repeat protein At1g80440	F-box/kelch-repeat protein At1g80440
SORBI_3008G191400	22.2807	-2.2764	0.685947	-3.31863	0.000904608	0.0352398
SORBI_3003G123300	4674.02	-2.27395	0.523445	-4.34419	1.39789e-05	0.00314379			GO:0044257,GO:0003674,GO:1905957,GO:0009056,GO:0050794,GO:0005623,GO:0032446,GO:1901419,GO:0044238,GO:0050789,GO:0043412,GO:0044265,GO:0043632,GO:0005622,GO:0043161,GO:0071704,GO:0009651,GO:1901565,GO:0044237,GO:1905959,GO:0044464,GO:0004842,GO:0065007,GO:0008150,GO:0030163,GO:0048584,GO:0051603,GO:0016740,GO:0043226,GO:0005634,GO:0006508,GO:0080167,GO:0061630,GO:0016567,GO:0019538,GO:0050896,GO:…	4558.Sb08g003530.1
SORBI_3001G209101	84.829	-2.25047	0.683384	-3.29313	0.000990787	0.0368531
SORBI_3002G406200	193.794	-2.24896	0.704319	-3.1931	0.00140753	0.0453828		8072267
SORBI_3009G202400	837.468	-2.23874	0.62453	-3.58468	0.000337488	0.0208904		8068944		4558.Sb09g002227.1
SORBI_3002G236600	200.662	-2.22147	0.610165	-3.64077	0.000271829	0.0183935		8063745	GO:0006355,GO:0080090,GO:0003674,GO:0003700,GO:0065007,GO:2000112,GO:0008150,GO:0031326,GO:0050794,GO:0010556,GO:0019222,GO:0051171,GO:0050789,GO:0060255,GO:0010468,GO:0031323,GO:0019219,GO:0009889,GO:2001141,GO:0140110,GO:0051252,GO:1903506	4558.Sb08g002950.1
SORBI_3006G119800	361.84	-2.20085	0.639281	-3.4427	0.000575933	0.0279021		8073585	GO:0048565,GO:0048562,GO:0055123,GO:0051716,GO:0050794,GO:0005623,GO:0071702,GO:0035239,GO:0032501,GO:0051493,GO:0007163,GO:0016043,GO:0045184,GO:0050789,GO:0007043,GO:0071705,GO:0033043,GO:0005622,GO:0009653,GO:0070161,GO:0048598,GO:0048546,GO:0071840,GO:0044464,GO:0009790,GO:0065007,GO:0048731,GO:0008150,GO:0048856,GO:0008104,GO:0045216,GO:0034329,GO:0061245,GO:0007275,GO:0016020,GO:0050896,GO:…	4558.Sb04g026640.1		uncharacterized LOC8066173	uncharacterized protein LOC8066173
SORBI_3003G092100	22.4769	-2.17321	0.67643	-3.21276	0.00131467	0.0433508				4558.Sb02g005745.1
SORBI_3003G213900	131.956	-2.16848	0.675422	-3.21055	0.0013248	0.0435106		8082224		4558.Sb04g036160.1
SORBI_3009G243900	219.477	-2.13159	0.603595	-3.53149	0.000413227	0.0232894		8083805	GO:0016787,GO:0043733,GO:0005575,GO:0006807,GO:0046483,GO:0032131,GO:0003674,GO:0006725,GO:0044260,GO:0045007,GO:0008725,GO:0008150,GO:0043170,GO:0032993,GO:0006281,GO:0051716,GO:0140097,GO:0016799,GO:0043916,GO:0003676,GO:0006285,GO:1901360,GO:0032991,GO:0009987,GO:0006139,GO:0044238,GO:0003677,GO:0003824,GO:0006259,GO:0035510,GO:0034641,GO:0008152,GO:0043412,GO:0006307,GO:1901363,GO:0019104,GO:…	4558.Sb02g025270.1
SORBI_3006G059200	33.6873	-2.12019	0.649644	-3.26362	0.00109999	0.0388662
SORBI_3010G232200	451.618	-2.09462	0.569809	-3.676	0.000236921	0.0169118				4558.Sb09g005330.1		uncharacterized LOC8080955	uncharacterized protein LOC8080955
SORBI_3003G125500	53.6152	-2.09303	0.660807	-3.16739	0.00153812	0.0474212			GO:0004674,GO:0005575,GO:0006807,GO:1901564,GO:0044464,GO:0007167,GO:0003674,GO:0065007,GO:0016310,GO:0044260,GO:0008150,GO:0043170,GO:0023052,GO:0006793,GO:0051716,GO:0050794,GO:0071944,GO:0005623,GO:0019199,GO:0140096,GO:0060089,GO:0007165,GO:0007154,GO:0006468,GO:0005886,GO:0009987,GO:0016740,GO:0044238,GO:0006464,GO:0004888,GO:0003824,GO:0050789,GO:0008152,GO:0043412,GO:0016020,GO:0016773,GO:…	4558.Sb04g022520.1		uncharacterized LOC8068870	uncharacterized protein LOC8068870
SORBI_3005G110200	320.638	-2.08723	0.528263	-3.95112	7.77854e-05	0.009062	RPB2		GO:0046483,GO:0009058,GO:0003674,GO:0043331,GO:1901699,GO:0042221,GO:0051716,GO:0005623,GO:0055029,GO:0044428,GO:0016591,GO:0019222,GO:0044238,GO:0035195,GO:0050789,GO:0040029,GO:0060255,GO:0005622,GO:0071704,GO:0044271,GO:0070918,GO:0010467,GO:0044237,GO:0044464,GO:0071310,GO:0065007,GO:0008150,GO:0071359,GO:0006396,GO:0010605,GO:0044249,GO:0034654,GO:1901360,GO:0032991,GO:0044444,GO:0016740,GO:…
SORBI_3002G414500	125.084	-2.07618	0.629741	-3.29688	0.000977668	0.0365855		8074436
SORBI_3007G203700	211.291	-2.07442	0.638604	-3.24836	0.00116073	0.0400486		8064002	GO:0042325,GO:0080090,GO:0043549,GO:0003674,GO:0001932,GO:0065007,GO:0008150,GO:0051174,GO:0051338,GO:0050794,GO:0045859,GO:0050790,GO:0019222,GO:0032268,GO:0051171,GO:0019887,GO:0050789,GO:0019207,GO:0060255,GO:0019220,GO:0031323,GO:0051246,GO:0030234,GO:0065009,GO:0098772,GO:0031399	4558.Sb06g030720.1
SORBI_3006G230500	134.149	-2.06563	0.526896	-3.92038	8.84105e-05	0.00970086		8068439		4558.Sb05g012960.1		uncharacterized LOC8071849	uncharacterized protein LOC8071849
SORBI_3010G150000	90.321	-2.06054	0.551007	-3.73959	0.000184322	0.0148898				4558.Sb03g004190.1		uncharacterized LOC8078797	uncharacterized protein LOC8078797
SORBI_3004G276700	123.109	-2.05476	0.653581	-3.14385	0.00166741	0.0494378		8073900		4558.Sb02g035740.1
SORBI_3002G369800	607.135	-2.05079	0.6301	-3.2547	0.00113513	0.0396542		8079169	GO:0003006,GO:0006355,GO:0080090,GO:0005575,GO:0044464,GO:0032502,GO:0009791,GO:0003712,GO:0048608,GO:0003674,GO:0010228,GO:0003700,GO:0009416,GO:0065007,GO:0048731,GO:2000112,GO:0008150,GO:0043229,GO:0048856,GO:0043227,GO:0031326,GO:0009648,GO:0050794,GO:0005623,GO:0048574,GO:0009314,GO:0032501,GO:0010556,GO:0019222,GO:0007275,GO:0043226,GO:0005634,GO:0051171,GO:0061458,GO:0048573,GO:0050789,GO:…	4558.Sb09g020060.1
SORBI_3004G209300	111.959	-2.046	0.635955	-3.21721	0.00129445	0.0428556	GLT1		GO:0040007,GO:0005575,GO:0006807,GO:0009507,GO:0032502,GO:0009058,GO:0044434,GO:0019740,GO:0044464,GO:1901564,GO:0003674,GO:0009536,GO:0010038,GO:0016639,GO:0019676,GO:0060359,GO:0055114,GO:0046686,GO:0008150,GO:0006537,GO:0043229,GO:0043227,GO:0044283,GO:0044446,GO:0006536,GO:0019752,GO:0042221,GO:0005623,GO:0006082,GO:0009570,GO:0015930,GO:0009084,GO:0044249,GO:0005737,GO:0009064,GO:0046394,GO:…	4558.Sb04g026330.1		auxin-responsive protein SAUR32	auxin-responsive protein SAUR32
SORBI_3004G242900	48.2557	-2.04542	0.618662	-3.3062	0.00094572	0.0360454		8068600
SORBI_3001G098600	1355.32	-2.04525	0.582694	-3.50999	0.000448129	0.0242076		8085974		4558.Sb05g006960.1		F-box/kelch-repeat protein At2g44130	F-box/kelch-repeat protein At2g44130
SORBI_3005G117500	60.2959	-2.03376	0.587414	-3.46223	0.000535717	0.0267837				4558.Sb04g002290.1		probable xyloglucan endotransglucosylase/hydrolase protein 30	probable xyloglucan endotransglucosylase/hydrolase protein 30
SORBI_3004G247300	34.707	-2.03312	0.520779	-3.90399	9.46182e-05	0.00994407		8068618
SORBI_3002G039500	403.389	-2.013	0.598812	-3.36165	0.000774785	0.0323373		8086429		4558.Sb06g023180.1		GEM-like protein 4	GEM-like protein 4
SORBI_3007G077300	2248.06	-2.01137	0.468405	-4.2941	1.75406e-05	0.00367133		8086051		4558.Sb01g016940.1		uncharacterized LOC8065684	uncharacterized protein LOC8065684
SORBI_3002G401900	898.52	-2.01065	0.490727	-4.0973	4.18006e-05	0.00614518				4558.Sb04g036920.1		desumoylating isopeptidase 1	desumoylating isopeptidase 1
SORBI_3001G004300	54.1573	-1.98658	0.611456	-3.24893	0.0011584	0.0400486		8059247		4558.Sb01g021780.1		BTB/POZ and MATH domain-containing protein 1	BTB/POZ and MATH domain-containing protein 1
SORBI_3003G136000	88.01	-1.95149	0.527243	-3.70131	0.000214492	0.0163264		8078128	GO:0005575,GO:0044464,GO:0071944,GO:0005623,GO:0016020,GO:0005886	4558.Sb04g004530.1
SORBI_3001G118100	13364	-1.92596	0.547551	-3.5174	0.000435794	0.0239391	BBX14	8062912	GO:0010628,GO:0003674,GO:0009416,GO:0031328,GO:0050794,GO:0005623,GO:0044428,GO:0010223,GO:0032501,GO:0019222,GO:0051171,GO:0050789,GO:0060255,GO:0005622,GO:0009653,GO:0001763,GO:0051252,GO:0009889,GO:0006355,GO:0080090,GO:0044464,GO:0065007,GO:0048731,GO:0008150,GO:0048856,GO:1902680,GO:0048646,GO:0048367,GO:0051173,GO:1905393,GO:0007275,GO:0043226,GO:0005634,GO:0070013,GO:0016020,GO:0050896,GO:…	4558.Sb01g008360.1		protein ECERIFERUM 26-like	protein ECERIFERUM 26-like
SORBI_3004G076100	176.761	-1.91239	0.550891	-3.47145	0.000517652	0.0263052		8079459	GO:0097367,GO:0007167,GO:0035690,GO:0003674,GO:0016310,GO:1901699,GO:0042221,GO:0006793,GO:0051716,GO:0006955,GO:0050794,GO:0005623,GO:0009719,GO:0044238,GO:0042802,GO:0050789,GO:0043412,GO:0004672,GO:0071704,GO:0042493,GO:0007178,GO:0071417,GO:0005515,GO:0005488,GO:0044237,GO:0044464,GO:0071310,GO:0065007,GO:0008150,GO:0019899,GO:0042803,GO:0006468,GO:0016740,GO:1901698,GO:0016020,GO:0016773,GO:…
SORBI_3003G013600	7997.14	-1.91159	0.598439	-3.19429	0.00140177	0.045256		8079483
SORBI_3009G165500	172.586	-1.89674	0.55405	-3.4234	0.000618426	0.0288731		8061779	GO:0098657,GO:0051234,GO:0006897,GO:0005575,GO:0044464,GO:0003674,GO:0006898,GO:0032050,GO:0008150,GO:0051179,GO:0043229,GO:0043227,GO:0044446,GO:0005768,GO:0031974,GO:0005623,GO:0006810,GO:0044428,GO:0005737,GO:0044444,GO:0097708,GO:0043226,GO:0005634,GO:0070013,GO:0031410,GO:0005654,GO:0005769,GO:0005794,GO:0044422,GO:0043231,GO:0030135,GO:0005622,GO:0031982,GO:0072583,GO:0030136,GO:0012505,GO:…
SORBI_3001G138200	752.097	-1.88247	0.592211	-3.17872	0.00147925	0.0463835		8054176
SORBI_3009G092800	85.489	-1.84402	0.486493	-3.79044	0.000150379	0.0132512				4558.Sb03g028200.1
SORBI_3008G066000	136.674	-1.83819	0.541042	-3.3975	0.000680052	0.0304242		8082792	GO:0042327,GO:0003674,GO:0016310,GO:0004693,GO:0006793,GO:0050794,GO:0005623,GO:0050790,GO:0019222,GO:0051171,GO:0044238,GO:0050789,GO:0032270,GO:0043412,GO:0060255,GO:0004672,GO:0005622,GO:0051726,GO:0019209,GO:0071704,GO:0051246,GO:0044237,GO:0042325,GO:0080090,GO:0044464,GO:0044093,GO:0033674,GO:0043549,GO:0065007,GO:0008150,GO:0001934,GO:0051338,GO:1904029,GO:0006468,GO:0051173,GO:0016740,GO:…	4558.Sb03g007210.1		uncharacterized LOC8063059	uncharacterized protein LOC8063059
SORBI_3008G183200	212.216	-1.83145	0.536756	-3.41206	0.000644734	0.0294135		8071511	GO:0016787,GO:0048522,GO:0006807,GO:1901564,GO:0004175,GO:0003674,GO:0065007,GO:0043068,GO:0070011,GO:0004197,GO:0008150,GO:0043170,GO:0050794,GO:0140096,GO:0048518,GO:0044238,GO:0008233,GO:0003824,GO:0006508,GO:0050789,GO:0008234,GO:0043067,GO:0008152,GO:0019538,GO:0071704,GO:0010941,GO:0010942	4558.Sb04g031060.1,4558.Sb04g004270.1		polyubiquitin	polyubiquitin
SORBI_3004G280401	322.457	-1.82183	0.513321	-3.54911	0.000386532	0.0223966				4558.Sb01g036620.1
SORBI_3003G123600	58.7	-1.78572	0.46969	-3.80191	0.000143586	0.0130355		8054624		4558.Sb03g029480.1		uncharacterized LOC8054953	uncharacterized protein LOC8054953
SORBI_3003G292000	383.727	-1.78436	0.37672	-4.73658	2.17353e-06	0.000958604
SORBI_3001G501500	96.3527	-1.77905	0.501332	-3.54865	0.000387211	0.0223966
SORBI_3004G194100	121.372	-1.75607	0.552922	-3.17598	0.00149332	0.0465682		8055410		4558.Sb01g014780.1		uncharacterized LOC8064503	uncharacterized protein LOC8064503
SORBI_3010G276000	331.929	-1.74743	0.461994	-3.78236	0.000155348	0.0132761		8066387		4558.Sb04g027770.1
SORBI_3009G216050	166.89	-1.74617	0.511295	-3.41519	0.000637367	0.0293688		8061086
SORBI_3009G001100	87.1374	-1.73859	0.506292	-3.43396	0.000594835	0.0282531		8065275
SORBI_3008G093500	213.223	-1.73406	0.521646	-3.32421	0.000886707	0.0349232				4558.Sb09g019130.1
SORBI_3009G245700	378.272	-1.7313	0.416436	-4.15742	3.21869e-05	0.00519576		8064734		4558.Sb02g009010.1		probable BOI-related E3 ubiquitin-protein ligase 3	probable BOI-related E3 ubiquitin-protein ligase 3
SORBI_3008G081800	221.391	-1.72616	0.510275	-3.38281	0.000717491	0.0311982		8058180		4558.Sb04g031630.1		uncharacterized LOC8076022	uncharacterized protein LOC8076022
SORBI_3004G040350	952.361	-1.72106	0.528133	-3.25877	0.00111897	0.0393122				4558.Sb07g001090.1		uncharacterized LOC8068543	uncharacterized protein LOC8068543
SORBI_3009G067551	169.447	-1.71759	0.451873	-3.80104	0.000144088	0.0130355
SORBI_3009G257500	78.3385	-1.69578	0.505818	-3.35256	0.000800677	0.0327945				4558.Sb05g001340.1		uncharacterized LOC8067624	uncharacterized protein LOC8067624
SORBI_3007G088600	108.093	-1.69087	0.531749	-3.17983	0.00147362	0.0463835				4558.Sb09g027930.1		60S ribosomal protein L35a-1	60S ribosomal protein L35a-1
SORBI_3001G321100	137.99	-1.67325	0.472022	-3.54487	0.00039281	0.0225619				4558.Sb01g050130.1		cyclin-dependent protein kinase inhibitor EL2	cyclin-dependent protein kinase inhibitor EL2
SORBI_3005G110472	774.615	-1.67307	0.528626	-3.16494	0.00155116	0.0476499
SORBI_3008G152100	400.343	-1.64416	0.390851	-4.20661	2.59226e-05	0.00470763			GO:0006807,GO:1901564,GO:0004842,GO:0044257,GO:0003674,GO:0044260,GO:0070647,GO:0008150,GO:0030163,GO:0043170,GO:0051603,GO:0006511,GO:0009056,GO:0009057,GO:0140096,GO:0032446,GO:0009987,GO:0016740,GO:0044238,GO:0006464,GO:0010498,GO:0003824,GO:0006508,GO:0008152,GO:0061630,GO:0016567,GO:0043412,GO:0044265,GO:0019538,GO:0036211,GO:0043632,GO:0043161,GO:0044267,GO:0071704,GO:0044248,GO:0061659,GO:…	4558.Sb04g007440.1
SORBI_3007G125700	215.069	-1.62171	0.384583	-4.21679	2.47802e-05	0.0045335		8073549		4558.Sb09g019420.1		ERI1 exoribonuclease 2	ERI1 exoribonuclease 2
SORBI_3002G263300	136.309	-1.6178	0.486965	-3.32221	0.00089308	0.0349561
SORBI_3004G010151	217.064	-1.6173	0.439287	-3.68166	0.000231721	0.0168309				4558.Sb01g011490.1
SORBI_3009G223400	192.473	-1.61166	0.477959	-3.37196	0.00074635	0.0316181		8063550		4558.Sb02g001885.1
SORBI_3001G377200	146.351	-1.59885	0.437198	-3.65704	0.000255148	0.0176941
SORBI_3001G311000	1799.54	-1.5963	0.435185	-3.6681	0.000244362	0.0172728				4558.Sb02g042020.1		uncharacterized LOC8072267	uncharacterized protein LOC8072267
SORBI_3002G051450	80.5124	-1.57851	0.340304	-4.63854	3.50882e-06	0.00125595				4558.Sb09g025990.1		uncharacterized LOC8068944	uncharacterized protein LOC8068944
SORBI_3003G312800	30.6737	-1.57188	0.494521	-3.1786	0.00147989	0.0463835				4558.Sb06g020060.1		plant intracellular Ras-group-related LRR protein 3	plant intracellular Ras-group-related LRR protein 3
SORBI_3004G340100	559.317	-1.53925	0.437782	-3.51601	0.000438084	0.0239907
SORBI_3009G213400	547.032	-1.53276	0.471938	-3.24781	0.00116298	0.0400486			GO:0090567,GO:0048827,GO:0006996,GO:0015866,GO:0003674,GO:0051503,GO:0015865,GO:0015932,GO:0031967,GO:0042221,GO:0007006,GO:0005623,GO:0071702,GO:0032501,GO:0016043,GO:0015893,GO:0071705,GO:0015868,GO:0015748,GO:0048653,GO:0022857,GO:0005622,GO:0006855,GO:0022804,GO:0015291,GO:0042493,GO:0005215,GO:0003006,GO:0071840,GO:0044464,GO:1901505,GO:0065007,GO:0048731,GO:0008150,GO:0099516,GO:0048856,GO:…	4558.Sb03g027320.1		uncharacterized LOC8082224	uncharacterized protein LOC8082224
SORBI_3009G153200	1364.73	-1.53146	0.470086	-3.25784	0.00112265	0.0393122				4558.Sb09g029530.1		putative DNA-3-methyladenine glycosylase YfjP	uncharacterized protein LOC8083805
SORBI_3006G149700	766.383	-1.52599	0.465753	-3.2764	0.0010514	0.0377984				4558.Sb06g014743.1
SORBI_3009G209200	861.983	-1.5212	0.462419	-3.28967	0.00100306	0.0369373		8085903	GO:0005575,GO:0006807,GO:1901564,GO:0044464,GO:0009058,GO:0003674,GO:0009001,GO:0008150,GO:0016407,GO:0044283,GO:0019752,GO:0005623,GO:0006082,GO:0000096,GO:0016747,GO:0044249,GO:0005737,GO:0005829,GO:0044444,GO:0046394,GO:0009987,GO:0009069,GO:0016740,GO:1901605,GO:0008652,GO:0044238,GO:0006790,GO:0008374,GO:0016053,GO:0016746,GO:0003824,GO:0044272,GO:0008152,GO:0043436,GO:0016413,GO:1901576,GO:…
SORBI_3001G239100	135.57	-1.52062	0.441977	-3.4405	0.000580638	0.028009		8064873		4558.Sb03g010610.1
SORBI_3006G165650	169.017	-1.5196	0.480844	-3.16028	0.0015762	0.0480012
SORBI_3008G177100	32.6186	-1.51466	0.4768	-3.17672	0.00148953	0.0465086				4558.Sb02g042690.1		F-box/kelch-repeat protein SKIP6	F-box/kelch-repeat protein SKIP6
SORBI_3004G179700	938.818	-1.51312	0.443553	-3.41136	0.000646397	0.0294135		8068893		4558.Sb07g027110.1		SNF1-related protein kinase regulatory subunit beta-3	SNF1-related protein kinase regulatory subunit beta-3
SORBI_3001G486100	422.121	-1.5034	0.420797	-3.57276	0.000353239	0.0213436				4558.Sb06g029830.1		uncharacterized LOC8068439	uncharacterized protein LOC8068439
SORBI_3005G118900	29.9084	-1.50122	0.449536	-3.33949	0.000839333	0.0337033
SORBI_3007G004100	241.552	-1.49181	0.451491	-3.30419	0.000952507	0.0360847				4558.Sb04g031370.1		uncharacterized LOC8073900	uncharacterized protein LOC8073900
SORBI_3007G117100	383.921	-1.45827	0.32568	-4.47762	7.54808e-06	0.00200454		8070009	GO:0006355,GO:0080090,GO:0005575,GO:0044464,GO:0003674,GO:0003700,GO:0065007,GO:2000112,GO:0008150,GO:0043229,GO:0043227,GO:0031326,GO:0050794,GO:0005623,GO:0010556,GO:0019222,GO:0043226,GO:0005634,GO:0051171,GO:0050789,GO:0060255,GO:0043231,GO:0010468,GO:0005622,GO:0031323,GO:0044424,GO:0019219,GO:0009889,GO:2001141,GO:0140110,GO:0051252,GO:1903506	4558.Sb07g024646.1
SORBI_3001G038100	313.051	-1.45322	0.4388	-3.3118	0.000926965	0.0358843		8057381		4558.Sb04g028360.1		protein JINGUBANG	protein JINGUBANG
SORBI_3004G156666	41.2854	-1.4425	0.45619	-3.16205	0.00156663	0.0478868			GO:0006952,GO:0031981,GO:0005575,GO:0044464,GO:0065007,GO:2000241,GO:0008150,GO:0043229,GO:0043227,GO:0009605,GO:0044446,GO:0031974,GO:0005623,GO:0044428,GO:0044451,GO:0051704,GO:0032991,GO:0051239,GO:0043226,GO:0005634,GO:0070013,GO:0043207,GO:0050789,GO:0005654,GO:0009607,GO:0016592,GO:0044422,GO:0050793,GO:0098542,GO:0043231,GO:0005622,GO:0050896,GO:0044424,GO:0048831,GO:0009909,GO:0006950,GO:…	4558.Sb01g008810.1		uncharacterized LOC8085974	uncharacterized protein LOC8085974
SORBI_3002G180666	1817.19	-1.425	0.404398	-3.52375	0.000425485	0.0236681
SORBI_3003G208500	37.2431	-1.40834	0.447466	-3.14736	0.00164752	0.0492025		8082491		4558.Sb04g028720.1		cysteine-rich repeat secretory protein 60	cysteine-rich repeat secretory protein 60
SORBI_3002G201400	982.81	-1.40571	0.412688	-3.40623	0.000658665	0.0297399				4558.Sb02g003395.1		uncharacterized LOC8086429	uncharacterized protein LOC8086429
SORBI_3001G069400	79.7024	-1.38551	0.365777	-3.78786	0.000151949	0.0132609		8084155		4558.Sb02g041680.1
SORBI_3003G399000	263.628	-1.37135	0.368098	-3.72551	0.000194918	0.0154794		8056160		4558.Sb01g000480.1		uncharacterized LOC8059247	uncharacterized protein LOC8059247
SORBI_3009G169200	33.0555	-1.34834	0.394583	-3.41713	0.00063285	0.0293248		8076984	GO:0007007,GO:0071840,GO:0016043,GO:0006996,GO:0007006,GO:0007005,GO:0042407,GO:0008150,GO:0009987,GO:0061024	4558.Sb03g011570.1		rhomboid-like protein 14, mitochondrial	rhomboid-like protein 14, mitochondrial
SORBI_3010G123901	64.5477	-1.34183	0.425732	-3.15181	0.00162263	0.0489324				4558.Sb04g006280.1		protein LYK5	protein LYK5
SORBI_3003G170100	819.833	-1.33918	0.353063	-3.79303	0.000148821	0.0132512				4558.Sb03g001350.1		uncharacterized LOC8079483	uncharacterized protein LOC8079483
SORBI_3010G124001	129.677	-1.33343	0.346892	-3.84393	0.000121078	0.0116812				4558.Sb09g022750.1		protein GPR107	protein GPR107
SORBI_3010G228600	89.9884	-1.32701	0.421677	-3.14697	0.00164971	0.0492085		8061611		4558.Sb01g012060.1		probable galacturonosyltransferase-like 1	probable galacturonosyltransferase-like 1
SORBI_3001G301700	559.956	-1.32447	0.317563	-4.17073	3.03626e-05	0.00508289			GO:0006355,GO:0010628,GO:0005575,GO:0048522,GO:0044464,GO:0040008,GO:0080090,GO:0003674,GO:0065007,GO:0031328,GO:2000112,GO:0042393,GO:0008150,GO:0051254,GO:0043229,GO:0043227,GO:1903508,GO:0031326,GO:0001558,GO:0050794,GO:0005623,GO:1902680,GO:0030308,GO:0140035,GO:0010557,GO:0005737,GO:0045926,GO:0005829,GO:0044444,GO:0003682,GO:0051173,GO:0010556,GO:0019222,GO:0043226,GO:0005634,GO:0048518,GO:…
SORBI_3006G109000	239.671	-1.32078	0.403866	-3.27035	0.00107415	0.0382267		8073445		4558.Sb08g005490.1		putative cyclin-dependent kinase F-2	putative cyclin-dependent kinase F-2
SORBI_3002G355000	708.449	-1.30693	0.395483	-3.30464	0.000950993	0.0360847	WRKY20		GO:0006355,GO:0010628,GO:0080090,GO:0048522,GO:0009961,GO:0003674,GO:0010243,GO:0003700,GO:0031328,GO:0065007,GO:0043565,GO:2000112,GO:0008150,GO:0001101,GO:0051254,GO:1903508,GO:0031326,GO:0009611,GO:0042221,GO:0050794,GO:1902680,GO:0003676,GO:0010557,GO:0051173,GO:0010556,GO:0019222,GO:0048518,GO:0051171,GO:0003677,GO:0010604,GO:1901698,GO:0050789,GO:0060255,GO:1901363,GO:0043200,GO:0010033,GO:…	4558.Sb08g022480.1		metacaspase-2	metacaspase-2
SORBI_3006G125000	1056.03	-1.27688	0.397359	-3.21341	0.00131168	0.0433508		8060159		4558.Sb04g031700.1
SORBI_3001G119700	199.502	-1.27588	0.371058	-3.4385	0.000584947	0.0280572		8063399		4558.Sb03g010460.1		uncharacterized LOC8054624	uncharacterized protein LOC8054624
SORBI_3001G497200	4428.53	-1.26168	0.381211	-3.30966	0.000934098	0.0359502		8083718		4558.Sb03g034245.1
SORBI_3007G153700	103.114	-1.22383	0.382819	-3.1969	0.00138915	0.0449662				4558.Sb08g003490.1
SORBI_3001G447900	311.15	-1.22178	0.356117	-3.43084	0.000601713	0.0282531		8085253		4558.Sb04g024180.1		uncharacterized LOC8055410	uncharacterized protein LOC8055410
SORBI_3001G359800	265.087	-1.195	0.341568	-3.49858	0.000467737	0.0246396		8080773		4558.Sb10g030990.1		probable E3 ubiquitin-protein ligase ATL45	probable E3 ubiquitin-protein ligase ATL45
SORBI_3009G017400	1259.27	-1.18158	0.313439	-3.76972	0.000163433	0.013683	MKP1		GO:0003674,GO:0009416,GO:0071900,GO:0006793,GO:0048585,GO:0050794,GO:0005623,GO:0043405,GO:0044428,GO:0006469,GO:0010224,GO:0050790,GO:0007369,GO:0032501,GO:0019222,GO:0051171,GO:0044238,GO:0023057,GO:0050789,GO:1902532,GO:0043412,GO:0060255,GO:0005622,GO:0009653,GO:0071704,GO:0042578,GO:0051246,GO:0006470,GO:0008138,GO:0009651,GO:0051248,GO:0048598,GO:0044237,GO:0042325,GO:0080090,GO:0044464,GO:…	4558.Sb09g027140.1		uncharacterized protein At1g15400	uncharacterized protein At1g15400
SORBI_3001G108900	426.924	-1.15832	0.366477	-3.16069	0.00157394	0.0480012		8059980		4558.Sb09g000310.1		uncharacterized LOC8065275	uncharacterized protein LOC8065275
SORBI_3004G284300	249.535	-1.14947	0.31003	-3.7076	0.000209231	0.0160984				4558.Sb08g013390.1
SORBI_3006G165600	254.325	-1.12942	0.328383	-3.43934	0.000583143	0.0280572				4558.Sb09g029660.1		predicted GPI-anchored protein 58	predicted GPI-anchored protein 58
SORBI_3001G057600	224.004	-1.12887	0.31305	-3.60604	0.000310909	0.0199605		8061173		4558.Sb08g007740.1		uncharacterized LOC8058180	uncharacterized protein LOC8058180
SORBI_3007G077700	121.211	-1.12716	0.334952	-3.36512	0.000765099	0.0321915
SORBI_3007G216900	602.971	-1.11417	0.34611	-3.21912	0.00128585	0.0426853
SORBI_3003G440700	336.582	-1.1035	0.302609	-3.64662	0.000265714	0.0182295		8077426	GO:0000226,GO:0005856,GO:0005575,GO:0071840,GO:0006996,GO:0044464,GO:0044782,GO:0007283,GO:0030141,GO:0048232,GO:0001578,GO:0097223,GO:0008150,GO:0043229,GO:0120031,GO:0043227,GO:0043228,GO:0044446,GO:0099503,GO:0001669,GO:0002177,GO:0005623,GO:0060271,GO:0044430,GO:0051704,GO:0005737,GO:0035082,GO:0044444,GO:0043232,GO:0032501,GO:0009987,GO:0097708,GO:0043226,GO:0016043,GO:0031410,GO:0007017,GO:…	4558.Sb09g030720.1
SORBI_3003G239900	4940.79	-1.09511	0.343314	-3.18982	0.00142362	0.0457224		8058252	GO:0005575,GO:0009507,GO:0044464,GO:0044434,GO:0003674,GO:0046914,GO:0010038,GO:0043167,GO:0005507,GO:0050661,GO:0046686,GO:0008150,GO:0031967,GO:0043229,GO:0043227,GO:0044446,GO:0042221,GO:0071944,GO:0005623,GO:0009570,GO:0031975,GO:0048037,GO:0042803,GO:0005737,GO:0044444,GO:0048046,GO:0043169,GO:0050662,GO:0043226,GO:0042802,GO:0009941,GO:0009526,GO:0043168,GO:0046872,GO:0010035,GO:0044422,GO:…	4558.Sb07g007720.1
SORBI_3001G335100	80.8992	-1.08714	0.344284	-3.15769	0.00159023	0.0483094		8066288
SORBI_3004G061200	247.769	-1.08695	0.320019	-3.39651	0.000682519	0.0304275		8076133
SORBI_3003G302100	323.631	-1.07916	0.273665	-3.94337	8.03452e-05	0.00909522		8079224		4558.Sb08g020130.1
SORBI_3006G234601	877.489	-1.06783	0.312921	-3.41245	0.000643818	0.0294135				4558.Sb07g020240.1		uncharacterized LOC8073549	uncharacterized protein LOC8073549 isoform X1
SORBI_3001G274200	1432.35	-1.06744	0.287488	-3.713	0.000204819	0.0159076	snRNP	8083888	GO:0005575,GO:0006807,GO:0044464,GO:0046483,GO:0003674,GO:0006725,GO:0000375,GO:0071011,GO:0008150,GO:0043229,GO:0043170,GO:0043227,GO:0006396,GO:0044446,GO:0005681,GO:0005623,GO:1990904,GO:0003723,GO:0000377,GO:0003676,GO:0044428,GO:1901360,GO:0032991,GO:0005685,GO:0000398,GO:0009987,GO:0071004,GO:0006139,GO:0005634,GO:0043226,GO:0044238,GO:0030532,GO:0003729,GO:0005684,GO:0016071,GO:0034641,GO:…
SORBI_3009G230700	1010.87	-1.06306	0.282543	-3.76246	0.000168252	0.0139916		8074587
SORBI_3005G077800	60.9729	-1.06297	0.333191	-3.19028	0.00142135	0.0457089		8056295		4558.Sb09g027700.1		beta-1,3-galactosyltransferase pvg3	beta-1,3-galactosyltransferase pvg3
SORBI_3002G127100	473.489	-1.03531	0.27883	-3.71305	0.000204775	0.0159076		8059758		4558.Sb01g035800.1
SORBI_3003G136800	147.059	-1.02306	0.322772	-3.1696	0.00152647	0.0471849		8078134	GO:0051234,GO:0071840,GO:0005575,GO:0000278,GO:0006996,GO:0044464,GO:0098796,GO:0003674,GO:0044440,GO:0007034,GO:0051649,GO:0044772,GO:0000280,GO:0008150,GO:0031967,GO:0043229,GO:0051179,GO:0043227,GO:1903047,GO:0044446,GO:0010008,GO:0005768,GO:0046907,GO:0042886,GO:0008104,GO:0005623,GO:0006810,GO:0031975,GO:0071702,GO:0044428,GO:0010458,GO:0005737,GO:0006998,GO:0022402,GO:0032991,GO:0033036,GO:…	4558.Sb01g030330.1
SORBI_3003G190400	706.406	1.02732	0.282536	3.63607	0.000276828	0.0185749		8075020
SORBI_3001G449800	1869.15	1.05283	0.295483	3.5631	0.000366505	0.0217405		8085266	GO:0004674,GO:0005575,GO:0006807,GO:1901564,GO:0044464,GO:0003674,GO:0065007,GO:0016310,GO:0044260,GO:0008150,GO:0043170,GO:0023052,GO:0006793,GO:0051716,GO:0050794,GO:0071944,GO:0005623,GO:0140096,GO:0007165,GO:0007154,GO:0006468,GO:0005886,GO:0009987,GO:0016740,GO:0044238,GO:0006464,GO:0003824,GO:0050789,GO:0008152,GO:0043412,GO:0016020,GO:0016773,GO:0019538,GO:0036211,GO:0004672,GO:0044267,GO:…
SORBI_3003G294400	176.554	1.05793	0.33647	3.14419	0.00166545	0.0494378		8062185	GO:0051245,GO:0006355,GO:0080090,GO:0031348,GO:0065007,GO:2000112,GO:0008150,GO:0010185,GO:0031326,GO:0048585,GO:0050794,GO:0010556,GO:0051090,GO:0019222,GO:0051171,GO:0043433,GO:0050789,GO:0044092,GO:0060255,GO:0010468,GO:0031323,GO:0048583,GO:0031347,GO:0019219,GO:0009889,GO:0048519,GO:0065009,GO:2001141,GO:0051252,GO:1903506,GO:0080134	4558.Sb04g036760.1
SORBI_3002G272600	959.54	1.15518	0.281075	4.10985	3.9591e-05	0.00589048		8062071	GO:0051234,GO:0051336,GO:0005575,GO:0044464,GO:0044093,GO:0060627,GO:0003674,GO:0051020,GO:0065007,GO:0031267,GO:0051649,GO:0008150,GO:0051179,GO:0006886,GO:0046907,GO:0042886,GO:0008104,GO:0005623,GO:0006810,GO:0043087,GO:0008047,GO:0030695,GO:0050794,GO:0071702,GO:0019899,GO:0050790,GO:0033036,GO:0090630,GO:0043547,GO:0005096,GO:0005488,GO:0043085,GO:0045184,GO:0050789,GO:0032879,GO:0071705,GO:…	4558.Sb09g026900.1
SORBI_3007G216500	427.357	1.15519	0.3062	3.77266	0.000161514	0.0136491		8055208		4558.Sb09g021670.1
SORBI_3001G080000	230.018	1.22093	0.34469	3.54211	0.000396933	0.0226932		8086197		4558.Sb06g022820.1
SORBI_3003G433750	1035.58	1.23258	0.322417	3.82293	0.000131876	0.0123843	PSD2		GO:0005575,GO:0044464,GO:0003674,GO:0009705,GO:0043229,GO:0043227,GO:0044446,GO:0005623,GO:0000325,GO:0005737,GO:0004609,GO:0005773,GO:0044437,GO:0044444,GO:0031090,GO:0043226,GO:0003824,GO:0044422,GO:0098588,GO:0016020,GO:0043231,GO:0005783,GO:0016829,GO:0016831,GO:0098805,GO:0005622,GO:0005774,GO:0012505,GO:0044424,GO:0016830	4558.Sb09g026560.1		probable serine acetyltransferase 5	probable serine acetyltransferase 5
SORBI_3006G093800	1228.89	1.26197	0.379779	3.32291	0.000890827	0.0349232			GO:0006355,GO:0080090,GO:0005575,GO:0044464,GO:0003674,GO:0003700,GO:0065007,GO:0043565,GO:2000112,GO:0008150,GO:0043229,GO:0043227,GO:0031326,GO:0050794,GO:0005623,GO:0003676,GO:0010556,GO:0019222,GO:0043226,GO:0005634,GO:0051171,GO:0003677,GO:0050789,GO:0060255,GO:0043231,GO:1901363,GO:0010468,GO:0005622,GO:1903506,GO:0031323,GO:0044424,GO:0019219,GO:0097159,GO:0009889,GO:2001141,GO:0140110,GO:…	4558.Sb01g021160.1		SKP1-like protein 13	SKP1-like protein 13
SORBI_3001G196600	71.7694	1.27629	0.401356	3.17995	0.001473	0.0463835			GO:0009561,GO:0016787,GO:0008239,GO:0006807,GO:1901564,GO:0032502,GO:0003674,GO:0008238,GO:0070011,GO:0008150,GO:0043170,GO:0048856,GO:0048229,GO:0004177,GO:0140096,GO:0032501,GO:0007275,GO:0044238,GO:0008233,GO:0003824,GO:0006508,GO:0008152,GO:0019538,GO:0009553,GO:0071704
SORBI_3004G066600	1831.08	1.29099	0.390133	3.30911	0.000935944	0.0359502		8079408		4558.Sb08g022090.1
SORBI_3003G206700	177.739	1.31596	0.314754	4.18092	2.90332e-05	0.00501442		8082186		4558.Sb04g022930.1		uncharacterized LOC8068893	uncharacterized protein LOC8068893
SORBI_3010G246000	1113.47	1.41641	0.395964	3.57713	0.000347386	0.0211846		8063811	GO:0090567,GO:0051865,GO:0044257,GO:0003674,GO:0051241,GO:0009056,GO:0050794,GO:0032446,GO:0045926,GO:0032501,GO:0048640,GO:0044238,GO:0050789,GO:0043412,GO:0044265,GO:0043632,GO:2000024,GO:0043161,GO:0071704,GO:1901565,GO:0051094,GO:0005515,GO:0005488,GO:0044237,GO:0044390,GO:0003006,GO:0004842,GO:0065007,GO:0051240,GO:0048731,GO:0008150,GO:0030163,GO:0048856,GO:0051603,GO:1900057,GO:0048367,GO:…
SORBI_3007G025800	206.093	1.42657	0.421566	3.38398	0.000714427	0.0311955		8066132
SORBI_3006G098100	3459.07	1.43283	0.41348	3.4653	0.000529637	0.0266415			GO:0005575,GO:0044464,GO:0044424,GO:0005623,GO:0005737,GO:0005829,GO:0044444,GO:0005622	4558.Sb07g000565.1
SORBI_3002G397600	210.237	1.44814	0.435736	3.32344	0.000889146	0.0349232		8073114	GO:0005575,GO:0044464,GO:0071944,GO:0005623,GO:0016020,GO:0005886	4558.Sb01g003500.1		protein FLX-like 1	protein FLX-like 1
SORBI_3003G224100	479.908	1.46086	0.463607	3.15108	0.00162665	0.0489344				4558.Sb04g020777.1
SORBI_3009G195000	2344.94	1.47108	0.410837	3.58068	0.000342701	0.0210197	TCP5	8080107	GO:0048869,GO:0006355,GO:0080090,GO:0005575,GO:0009507,GO:0044464,GO:0032502,GO:0048827,GO:0003674,GO:0048366,GO:0003700,GO:0009965,GO:0040034,GO:0065007,GO:0048731,GO:2000112,GO:0008150,GO:0043229,GO:0048856,GO:0043227,GO:0031326,GO:0050794,GO:0099402,GO:0005623,GO:0048367,GO:0005737,GO:0044444,GO:0032501,GO:0010556,GO:0010016,GO:0009987,GO:0019222,GO:1905392,GO:0007275,GO:0043226,GO:0051171,GO:…
SORBI_3004G048000	964.922	1.48253	0.447407	3.31362	0.000920977	0.0357085		8074661		4558.Sb03g026950.1		F-box/FBD/LRR-repeat protein At1g13570	F-box/FBD/LRR-repeat protein At1g13570
SORBI_3001G425800	1108.4	1.51759	0.387677	3.91458	9.05617e-05	0.00981006			GO:0005575,GO:0044464,GO:0071944,GO:0005623,GO:0016020,GO:0005886	4558.Sb03g043560.1		uncharacterized LOC8056160	uncharacterized protein LOC8056160
SORBI_3001G132800	161.778	1.527	0.447248	3.41422	0.000639642	0.0294135	CPK30	8054150	GO:0003674,GO:0016310,GO:0001101,GO:0042221,GO:0006793,GO:0051716,GO:0050794,GO:0005623,GO:0032501,GO:0009737,GO:0009719,GO:0044238,GO:0021700,GO:0050789,GO:0043412,GO:0018193,GO:0004672,GO:0005622,GO:0071704,GO:0005515,GO:0018105,GO:0005488,GO:0044237,GO:0071215,GO:0044464,GO:0071310,GO:0065007,GO:0010857,GO:0018209,GO:0008150,GO:0048856,GO:0048584,GO:0005516,GO:0006468,GO:0016740,GO:0007275,GO:…	4558.Sb09g023080.1		sorting and assembly machinery component 50 homolog A	sorting and assembly machinery component 50 homolog A
SORBI_3002G332100	795.615	1.5448	0.419135	3.68568	0.000228095	0.0167245		8084102
SORBI_3008G088809	217.828	1.54917	0.435674	3.55581	0.000376821	0.0220487	CPNE4		GO:0046483,GO:0099537,GO:0009058,GO:0003674,GO:0048639,GO:0010038,GO:0120038,GO:0005543,GO:0045927,GO:0022604,GO:0042445,GO:1905957,GO:0001558,GO:0042221,GO:0006793,GO:0048585,GO:0050794,GO:0051716,GO:0005623,GO:0051960,GO:0072341,GO:0051962,GO:0007268,GO:0032446,GO:0097708,GO:0032501,GO:0030139,GO:1901419,GO:0043169,GO:0098916,GO:0005509,GO:0044238,GO:0090407,GO:0031410,GO:0044255,GO:0050789,GO:…
SORBI_3007G137000	174.787	1.55054	0.472314	3.28286	0.00102761	0.0372139
SORBI_3004G065500	630.007	1.55673	0.473264	3.28934	0.00100421	0.0369373	CM2	8077626	GO:0005575,GO:0006807,GO:1901564,GO:0044464,GO:0009058,GO:0019438,GO:0009072,GO:0003674,GO:0006725,GO:0008150,GO:0044283,GO:0019752,GO:0005623,GO:0006082,GO:0044249,GO:0005737,GO:1901360,GO:0005829,GO:0044444,GO:0046394,GO:0009987,GO:0008652,GO:0044238,GO:0016053,GO:0003824,GO:0008152,GO:0043436,GO:1901576,GO:0005622,GO:0016853,GO:0009073,GO:0004106,GO:0071704,GO:1901362,GO:0044424,GO:0006520,GO:…	4558.Sb10g027190.1		uncharacterized LOC8061611	uncharacterized protein LOC8061611
SORBI_3001G427900	367.812	1.56756	0.466873	3.35758	0.000786274	0.0325829		8078808	GO:0005575,GO:0006807,GO:1901564,GO:0044464,GO:0009058,GO:0008610,GO:0003674,GO:0016410,GO:0032787,GO:0008150,GO:0043229,GO:0043227,GO:0044283,GO:0006633,GO:0009605,GO:0042221,GO:0019752,GO:0071944,GO:0005623,GO:0006082,GO:0044237,GO:0072330,GO:0016747,GO:0051704,GO:0044249,GO:0005737,GO:0005886,GO:0044444,GO:0046394,GO:0009987,GO:0016740,GO:0046513,GO:0006643,GO:0043226,GO:0044238,GO:0043604,GO:…	4558.Sb06g019150.1		vacuolar iron transporter 1.1	vacuolar iron transporter 1.1
SORBI_3007G183800	78.1834	1.59287	0.4304	3.7009	0.000214839	0.0163264		8060561	GO:0043226,GO:0005575,GO:0012505,GO:0044424,GO:0005623,GO:0044464,GO:0071944,GO:0043227,GO:0005737,GO:0016020,GO:0043231,GO:0005886,GO:0044444,GO:0043229,GO:0005622,GO:0005783	4558.Sb06g020530.1		uncharacterized LOC8060159	uncharacterized protein LOC8060159
SORBI_3003G320800	494.88	1.59868	0.493552	3.23914	0.00119891	0.0407554		8082376		4558.Sb01g046450.1		uncharacterized LOC8083718	uncharacterized protein LOC8083718
SORBI_3006G085900	37.6379	1.59917	0.466953	3.42469	0.000615496	0.0287907		8080316	GO:0016787,GO:0005575,GO:0006807,GO:0044464,GO:0046483,GO:0003674,GO:0006725,GO:0004519,GO:0008150,GO:0043229,GO:0043170,GO:0043227,GO:0005623,GO:0003723,GO:0003676,GO:0016788,GO:1901360,GO:0009987,GO:0006139,GO:0043226,GO:0044238,GO:0003824,GO:0034641,GO:0008152,GO:0016070,GO:0043412,GO:0043231,GO:1901363,GO:0005622,GO:0071704,GO:0044424,GO:0097159,GO:0009451,GO:0004518,GO:0090305,GO:0005488,GO:…	4558.Sb01g042080.1		F-box protein SKIP22	F-box protein SKIP22
SORBI_3006G178000	992.926	1.61378	0.448732	3.59631	0.000322767	0.0201839				4558.Sb09g001660.1
SORBI_3003G316700	1364.14	1.64885	0.482678	3.41604	0.000635384	0.0293688			GO:1902494,GO:0005575,GO:0044464,GO:0044424,GO:0005623,GO:1990234,GO:0005622,GO:0032991,GO:0031461,GO:0080008,GO:0000151	4558.Sb01g009710.1		BTB/POZ domain-containing protein At1g63850	BTB/POZ domain-containing protein At1g63850
SORBI_3003G325300	127.283	1.65106	0.42903	3.84835	0.000118915	0.0115628		8082395	GO:0006952,GO:0050896,GO:0005575,GO:0051716,GO:0044464,GO:0050794,GO:0005623,GO:0050789,GO:0071944,GO:0006950,GO:0007165,GO:0007154,GO:0065007,GO:0016020,GO:0005886,GO:0008150,GO:0009987,GO:0023052
SORBI_3001G128100	181.037	1.65664	0.43551	3.80391	0.000142432	0.0129808		8062954
SORBI_3K013200	19.7705	1.6805	0.4727	3.55512	0.000377811	0.0220487			GO:0010628,GO:0046483,GO:0009058,GO:0000982,GO:0003674,GO:0003690,GO:0031328,GO:0001525,GO:0045892,GO:0050794,GO:0005623,GO:0003676,GO:0035239,GO:1990837,GO:0032501,GO:0019222,GO:0051171,GO:0044238,GO:0050789,GO:0006351,GO:0060255,GO:1901363,GO:0005622,GO:0009653,GO:0071704,GO:0044271,GO:0000977,GO:0097159,GO:0051252,GO:0034645,GO:0010467,GO:0001227,GO:0001077,GO:0009889,GO:0005488,GO:0003006,GO:…	4558.Sb01g005240.1		stem-specific protein TSJT1	stem-specific protein TSJT1
SORBI_3006G008900	534.743	1.68834	0.474024	3.56173	0.000368422	0.0217405			GO:0040007,GO:0048869,GO:0030054,GO:0071840,GO:0005575,GO:0006807,GO:0032989,GO:0032502,GO:0044464,GO:1901564,GO:0003674,GO:0016310,GO:0044260,GO:0008150,GO:0043170,GO:0048856,GO:0042221,GO:0006793,GO:0009826,GO:0005623,GO:0071944,GO:0140096,GO:0006468,GO:0005886,GO:0009987,GO:0016740,GO:0009741,GO:0009719,GO:0014070,GO:0044238,GO:0006464,GO:0016043,GO:0003824,GO:0000902,GO:0008152,GO:0048589,GO:…	4558.Sb07g006242.1
SORBI_3007G052000	30.7709	1.70394	0.43655	3.9032	9.49298e-05	0.00994407		8069642		4558.Sb07g028330.1
SORBI_3009G208200	32.4609	1.72513	0.492205	3.50489	0.00045679	0.0243142			GO:0003006,GO:0009561,GO:0040007,GO:0048869,GO:0005575,GO:0006807,GO:0006996,GO:0032502,GO:0009791,GO:0044464,GO:0046483,GO:0009790,GO:0048608,GO:0006725,GO:0080186,GO:0009960,GO:0048731,GO:0010154,GO:0008150,GO:0043170,GO:0043229,GO:0043227,GO:0048856,GO:0006396,GO:0048229,GO:0005623,GO:0009799,GO:0042273,GO:0007389,GO:0005737,GO:1901360,GO:0022613,GO:0009987,GO:0032501,GO:0007275,GO:0006139,GO:…	4558.Sb03g047040.1		protein phosphatase 1 regulatory subunit SDS22	protein phosphatase 1 regulatory subunit SDS22
SORBI_3003G387300	19.3542	1.79538	0.549087	3.26976	0.00107638	0.0382511		8078669	GO:0016787,GO:0051234,GO:0016817,GO:0005575,GO:0044464,GO:0042626,GO:0003674,GO:0008150,GO:0051179,GO:0071944,GO:0005623,GO:0006810,GO:0055085,GO:0017111,GO:0005886,GO:0016462,GO:0031224,GO:0003824,GO:0016887,GO:0042623,GO:0016020,GO:0016818,GO:0044425,GO:0022857,GO:0016021,GO:0043492,GO:0022804,GO:0015399,GO:0005215,GO:0015405	4558.Sb03g029720.1		ketol-acid reductoisomerase, chloroplastic	ketol-acid reductoisomerase, chloroplastic
SORBI_3007G001300	56.8271	1.81943	0.503876	3.61087	0.000305172	0.0197307		8064316	GO:0071840,GO:0005575,GO:0044464,GO:0051536,GO:0003674,GO:0009505,GO:0008150,GO:0009531,GO:0071554,GO:0071944,GO:0005623,GO:0048037,GO:0051540,GO:0044426,GO:0042803,GO:0045216,GO:0034329,GO:0005886,GO:0009987,GO:0016043,GO:0042802,GO:0007043,GO:0044462,GO:0016020,GO:0034330,GO:0042545,GO:0044085,GO:0046983,GO:0030312,GO:0005618,GO:0022607,GO:0045229,GO:0005515,GO:0071555,GO:0005488,GO:0048226	4558.Sb01g032350.1		putative F-box/FBD/LRR-repeat protein At5g44950	putative F-box/FBD/LRR-repeat protein At5g44950
SORBI_3006G131600	771.725	1.82194	0.508441	3.58338	0.000339182	0.0209367		8073712	GO:0005575,GO:0044464,GO:0003674,GO:0044440,GO:0043167,GO:0008150,GO:0043229,GO:0043227,GO:0044446,GO:0010008,GO:0005768,GO:0005623,GO:0005737,GO:0044444,GO:0097708,GO:0031301,GO:0043169,GO:0031224,GO:0031090,GO:0043226,GO:0005509,GO:0005634,GO:0031300,GO:0031410,GO:0031302,GO:0046872,GO:0031303,GO:0044422,GO:0044433,GO:0016020,GO:0044425,GO:0043231,GO:0098588,GO:0098805,GO:0005622,GO:0031982,GO:…	4558.Sb04g005120.1		transmembrane protein 230	transmembrane protein 230
SORBI_3006G045000	1151.29	1.83097	0.575417	3.18198	0.00146272	0.0462564				4558.Sb03g035120.1		uncharacterized LOC8079224	uncharacterized protein LOC8079224
SORBI_3002G290800	10.2302	1.84006	0.585122	3.14475	0.00166228	0.0494378
SORBI_3002G342000	559.226	1.86456	0.541183	3.44535	0.000570325	0.0278928		8056348	GO:0016787,GO:0005575,GO:0006807,GO:1901564,GO:0044464,GO:0003674,GO:0044260,GO:0008150,GO:0043170,GO:0006793,GO:0004721,GO:0005623,GO:0071944,GO:0140096,GO:0016311,GO:0016788,GO:0005886,GO:0009987,GO:0044238,GO:0006464,GO:0016791,GO:0003824,GO:0008152,GO:0043412,GO:0016020,GO:0019538,GO:0036211,GO:0044267,GO:0071704,GO:0042578,GO:0006470,GO:0006796,GO:0044237	4558.Sb01g026920.1		U1 small nuclear ribonucleoprotein 70 kDa	U1 small nuclear ribonucleoprotein 70 kDa
SORBI_3004G257300	687.488	1.89977	0.429924	4.41885	9.92276e-06	0.00238426		8077721		4558.Sb05g006290.1		F-box/FBD/LRR-repeat protein At5g22660	F-box/FBD/LRR-repeat protein At5g22660
SORBI_3004G269400	154.601	1.90013	0.60521	3.13962	0.00169168	0.0497566		8073869	GO:0016787,GO:0030054,GO:0071840,GO:0005575,GO:0044464,GO:0003674,GO:0009505,GO:0008150,GO:0071554,GO:0071944,GO:0005623,GO:0016788,GO:0005737,GO:0005829,GO:0005886,GO:0044444,GO:0009987,GO:0016043,GO:0003824,GO:0009506,GO:0016020,GO:0052689,GO:0005622,GO:0005911,GO:0044424,GO:0052793,GO:0030312,GO:0005618,GO:0055044,GO:0045229,GO:0071555	4558.Sb02g010960.1		luc7-like protein 3	luc7-like protein 3
SORBI_3001G488500	3490.39	1.9346	0.47056	4.11127	3.93492e-05	0.00588998				4558.Sb03g011650.1		uncharacterized LOC8078134	uncharacterized protein LOC8078134 isoform X2
SORBI_3003G124200	39.0652	1.94069	0.584964	3.31762	0.000907877	0.0353114		8054630		4558.Sb03g025470.1		uncharacterized LOC8075020	uncharacterized protein LOC8075020 isoform X1
SORBI_3001G107400	636.71	1.9678	0.550837	3.57239	0.000353742	0.0213436			GO:0006355,GO:0080090,GO:0003674,GO:0003700,GO:0065007,GO:2000112,GO:0008150,GO:0031326,GO:0050794,GO:0010556,GO:0019222,GO:0051171,GO:0050789,GO:0060255,GO:0010468,GO:0031323,GO:0019219,GO:0009889,GO:2001141,GO:0140110,GO:0051252,GO:1903506	4558.Sb01g042280.1		wall-associated receptor kinase-like 14	wall-associated receptor kinase-like 14
SORBI_3002G407800	55.5859	1.9692	0.592044	3.3261	0.000880706	0.0348963			GO:0005575,GO:0006807,GO:0044464,GO:0046483,GO:0003674,GO:0006725,GO:0008033,GO:0016765,GO:0008150,GO:0043229,GO:0043170,GO:0043227,GO:0006399,GO:0006396,GO:0005623,GO:0005737,GO:1901360,GO:0044444,GO:0009987,GO:0016740,GO:0006139,GO:0043226,GO:0044238,GO:0006400,GO:0052381,GO:0003824,GO:0034641,GO:0008152,GO:0016070,GO:0043412,GO:0005739,GO:0043231,GO:0005622,GO:0071704,GO:0140098,GO:0044424,GO:…	4558.Sb03g034490.1		VQ motif-containing protein 4	VQ motif-containing protein 4
SORBI_3005G139700	3863.92	1.97016	0.559554	3.52094	0.000430018	0.0237597				4558.Sb02g030630.1		GTPase-activating protein gyp7	GTPase-activating protein gyp7
SORBI_3003G139300	1373.54	1.97848	0.610989	3.23816	0.00120303	0.0407554		8060300		4558.Sb07g028290.1		uncharacterized LOC8055208	uncharacterized protein LOC8055208
SORBI_3001G467200	177.218	1.98571	0.480004	4.13686	3.52087e-05	0.0055037		8081878	GO:0005575,GO:0044464,GO:0046834,GO:0003674,GO:0030258,GO:0016310,GO:0008150,GO:0051179,GO:0005516,GO:0006793,GO:0008104,GO:0005623,GO:0071944,GO:0044237,GO:0005737,GO:0005829,GO:0005886,GO:0033036,GO:0044444,GO:0009987,GO:0005488,GO:0044238,GO:0006650,GO:0072657,GO:0044255,GO:0008152,GO:0072659,GO:0016020,GO:0051641,GO:1990778,GO:0006644,GO:0005622,GO:0005515,GO:0046488,GO:0034613,GO:0071704,GO:…	4558.Sb01g007210.1		uncharacterized LOC8086197	uncharacterized protein LOC8086197
SORBI_3007G116500	254.777	2.02176	0.595145	3.39709	0.000681078	0.0304242		8073506		4558.Sb03g046500.1
SORBI_3005G232200	19.2615	2.0333	0.598551	3.39703	0.000681212	0.0304242				4558.Sb01g017300.1
SORBI_3002G190750	14.1732	2.07846	0.626187	3.31923	0.000902667	0.0352197				4558.Sb03g026820.1		protein SODIUM POTASSIUM ROOT DEFECTIVE 2	protein SODIUM POTASSIUM ROOT DEFECTIVE 2
SORBI_3006G261600	3738.66	2.09361	0.593533	3.52737	0.000419707	0.0234702		8082590	GO:0005575,GO:0006807,GO:0044464,GO:0009310,GO:0016647,GO:1901564,GO:0006576,GO:0003674,GO:0009308,GO:0044106,GO:0055114,GO:0008150,GO:0043229,GO:0043227,GO:0005777,GO:0009056,GO:0005623,GO:0005737,GO:0046592,GO:0044444,GO:0016491,GO:0009987,GO:0006598,GO:0042579,GO:0006595,GO:0043226,GO:0003824,GO:0034641,GO:0016645,GO:0008152,GO:0043231,GO:0005622,GO:0071704,GO:0044424,GO:0042402,GO:1901565,GO:…	4558.Sb10g028510.1		uncharacterized LOC8063811	uncharacterized protein LOC8063811
SORBI_3010G121000	58.3657	2.09794	0.660314	3.17719	0.00148712	0.0464921		8073755		4558.Sb07g002260.1		lysine histidine transporter 1	lysine histidine transporter 1
SORBI_3003G315700	25.404	2.10543	0.57462	3.66404	0.000248272	0.0172728		8054704	GO:0048869,GO:0071840,GO:0005575,GO:0006807,GO:0032989,GO:0006260,GO:0009058,GO:0032502,GO:0044464,GO:0046483,GO:0006725,GO:0009059,GO:0044260,GO:0005694,GO:0008150,GO:0000904,GO:0043229,GO:0043170,GO:0043227,GO:0006281,GO:0043228,GO:0044427,GO:0044446,GO:0048856,GO:0051716,GO:0005657,GO:0005623,GO:0005663,GO:0071944,GO:0090558,GO:0044249,GO:0006261,GO:1901360,GO:0005886,GO:0032991,GO:0043232,GO:…	4558.Sb06g018260.1
SORBI_3009G022900	42.2581	2.11866	0.607426	3.48793	0.000486773	0.0252659				4558.Sb02g041250.1		probable protein phosphatase 2C 65	probable protein phosphatase 2C 65 isoform X1
SORBI_3005G019200	157.583	2.12378	0.667771	3.1804	0.00147074	0.0463835				4558.Sb03g028240.1
SORBI_3001G380200	2229.42	2.13636	0.535663	3.98827	6.65582e-05	0.00797987				4558.Sb04g004110.1		uncharacterized LOC8074661	uncharacterized protein LOC8074661
SORBI_3001G153200	4343.15	2.15175	0.528611	4.07057	4.6899e-05	0.00658131				4558.Sb01g040020.1
SORBI_3001G202450	19.2038	2.18572	0.636848	3.43209	0.000598941	0.0282531				4558.Sb09g022960.1		calcium-dependent protein kinase 9	calcium-dependent protein kinase 9
SORBI_3002G192101	795.55	2.22275	0.632696	3.51314	0.000442837	0.0241034			GO:0005575,GO:0006807,GO:1901564,GO:0044464,GO:0004842,GO:0003674,GO:0044260,GO:0070647,GO:0008150,GO:0043229,GO:0043170,GO:0043227,GO:0005623,GO:0140096,GO:0032446,GO:0005737,GO:0009987,GO:0016740,GO:0043226,GO:0005634,GO:0044238,GO:0006464,GO:0003824,GO:0008152,GO:0016567,GO:0043412,GO:0043231,GO:0019538,GO:0036211,GO:0033612,GO:0005622,GO:0044267,GO:0005102,GO:0071704,GO:0044424,GO:0070696,GO:…	4558.Sb02g035830.1		uncharacterized LOC8084102	uncharacterized protein LOC8084102
SORBI_3007G095600	108.328	2.23004	0.595278	3.74622	0.00017952	0.0146814		8073283		4558.Sb0011s003340.1
SORBI_3007G056400	50.7432	2.24166	0.594393	3.77133	0.000162377	0.0136491				4558.Sb07g021270.1
SORBI_3003G084200	49.6456	2.24873	0.626227	3.59091	0.000329519	0.0205517				4558.Sb04g005480.1		chorismate mutase 2	chorismate mutase 2 isoform X2
SORBI_3001G487900	55.2931	2.25319	0.69475	3.24317	0.00118209	0.0404928		8059806	GO:0005575,GO:0044464,GO:0071944,GO:0005623,GO:0016020,GO:0005886	4558.Sb01g040200.1		ASC1-like protein 3	ASC1-like protein 3
SORBI_3001G457933	27.6025	2.26056	0.676869	3.33973	0.000838598	0.0337033				4558.Sb07g025390.1		ankyrin repeat-containing protein At5g02620	ankyrin repeat-containing protein At5g02620
SORBI_3006G243200	5846.3	2.26447	0.697559	3.24627	0.00116926	0.0401647		8079595	GO:0016787,GO:0006807,GO:1901564,GO:0004175,GO:0003674,GO:0016810,GO:0016811,GO:0070011,GO:0008150,GO:0030163,GO:0043170,GO:0009056,GO:0009057,GO:0140096,GO:0070001,GO:0044238,GO:0008233,GO:0004190,GO:0003824,GO:0006508,GO:0008152,GO:0019538,GO:0071704,GO:1901565,GO:1901575,GO:0004067	4558.Sb03g036760.1		peroxidase 1	peroxidase 1
SORBI_3001G448300	109.965	2.2977	0.627012	3.66452	0.000247806	0.0172728		8085257		4558.Sb06g017180.1		pentatricopeptide repeat-containing protein At3g26540	pentatricopeptide repeat-containing protein At3g26540
SORBI_3001G193600	1247.49	2.32889	0.620625	3.75249	0.000175087	0.0144144	MGL	8065691	GO:0009058,GO:0003674,GO:0016765,GO:0017144,GO:0071266,GO:0001101,GO:0016054,GO:0071214,GO:0009056,GO:0042221,GO:0051716,GO:0003962,GO:0005623,GO:0048037,GO:0043933,GO:0071496,GO:0009069,GO:0050662,GO:0044238,GO:0016043,GO:0009415,GO:1901363,GO:0104004,GO:0005622,GO:0071704,GO:0000097,GO:0097159,GO:1901565,GO:0009086,GO:0005488,GO:0044237,GO:0006555,GO:0071840,GO:0044464,GO:0065003,GO:0008150,GO:…	4558.Sb06g025260.1
SORBI_3010G015300	29.356	2.33046	0.738195	3.15697	0.00159419	0.0483113				4558.Sb03g036400.1
SORBI_3003G290200	405.087	2.34341	0.676709	3.46295	0.000534291	0.0267666			GO:0016787,GO:0003674,GO:0043167,GO:0008150,GO:0006793,GO:0016311,GO:0050308,GO:0016788,GO:0009987,GO:0019203,GO:0043169,GO:0016791,GO:0046872,GO:0003824,GO:0008152,GO:0042578,GO:0000287,GO:0006796,GO:0005488,GO:0044237	4558.Sb03g037140.1		probable disease resistance protein At1g61300	probable disease resistance protein At1g61300
SORBI_3001G125800	2113.83	2.37665	0.585177	4.06142	4.87753e-05	0.00669252	LOX9	8063420	GO:0005575,GO:0031348,GO:0009507,GO:0032502,GO:0009791,GO:0044464,GO:1990136,GO:0009536,GO:0003674,GO:0030258,GO:0065007,GO:0048527,GO:2000068,GO:0048731,GO:0055114,GO:0008150,GO:0043229,GO:0048856,GO:0043227,GO:0048585,GO:0099402,GO:0005623,GO:0048646,GO:0010015,GO:0005737,GO:0044444,GO:0016491,GO:0010101,GO:0009987,GO:0010311,GO:0032501,GO:0048528,GO:0007275,GO:0043226,GO:0044238,GO:0051213,GO:…	4558.Sb01g011230.1		uncharacterized LOC8062954	uncharacterized protein LOC8062954
SORBI_3009G130100	190.701	2.38283	0.631722	3.77196	0.000161972	0.0136491			GO:0006952,GO:0016787,GO:0009605,GO:0050896,GO:0043207,GO:0003824,GO:0006950,GO:0003674,GO:0009607,GO:0051704,GO:0051707,GO:0009620,GO:0098542,GO:0004553,GO:0050832,GO:0008150,GO:0016798,GO:0004568	4558.Sb06g000910.1
SORBI_3006G057100	12.1334	2.39984	0.71679	3.34804	0.000813865	0.0332758				4558.Sb07g004210.1		uncharacterized LOC8069642	uncharacterized protein LOC8069642
SORBI_3006G073300	93.7458	2.41212	0.506732	4.76014	1.93455e-06	0.000902134		8075292	GO:0010628,GO:0009507,GO:0006996,GO:0003674,GO:0009416,GO:0031328,GO:0022618,GO:0050794,GO:0005623,GO:0043933,GO:0003723,GO:0003676,GO:0044428,GO:0019222,GO:0051171,GO:0034250,GO:0016043,GO:0003729,GO:0050789,GO:0009894,GO:0032270,GO:0060255,GO:1901363,GO:0034248,GO:1902369,GO:0005622,GO:0051246,GO:0097159,GO:0051252,GO:0051248,GO:0005488,GO:0009889,GO:0017148,GO:0071840,GO:0080090,GO:0044464,GO:…	4558.Sb09g020450.1
SORBI_3001G109100	179.904	2.41393	0.62309	3.87413	0.000107008	0.0107434			GO:0006355,GO:0080090,GO:0005575,GO:0044464,GO:0003674,GO:0003700,GO:0065007,GO:0043565,GO:2000112,GO:0008150,GO:0043229,GO:0043227,GO:0031326,GO:0050794,GO:0005623,GO:0003676,GO:0010556,GO:0019222,GO:0043226,GO:0005634,GO:0051171,GO:0003677,GO:0050789,GO:0060255,GO:0043231,GO:1901363,GO:0010468,GO:0005622,GO:1903506,GO:0031323,GO:0044424,GO:0019219,GO:0097159,GO:0009889,GO:2001141,GO:0140110,GO:…	4558.Sb03g042560.1		ABC transporter G family member 5	ABC transporter G family member 5
SORBI_3001G352633	26.7715	2.42212	0.709573	3.41348	0.000641384	0.0294135				4558.Sb07g000300.1		casparian strip membrane protein 2	casparian strip membrane protein 2
SORBI_3006G139900	86.3916	2.44054	0.765504	3.18815	0.00143188	0.0457299				4558.Sb06g021150.1		probable calcium-binding protein CML22	probable calcium-binding protein CML22
SORBI_3005G092301	56.5649	2.44767	0.662051	3.6971	0.000218079	0.0164211				4558.Sb06g011401.1
SORBI_3003G045501	9.26288	2.45203	0.779938	3.14388	0.00166725	0.0494378				4558.Sb02g036610.1		probable protein phosphatase 2C 64	probable protein phosphatase 2C 64
SORBI_3003G094600	1678.16	2.47606	0.67246	3.68209	0.00023133	0.0168309				4558.Sb04g029590.1		GPI-anchored protein LLG1	GPI-anchored protein LLG1
SORBI_3003G274600	75.4052	2.50577	0.650544	3.85181	0.00011725	0.0114735		8059172	GO:0005575,GO:0044464,GO:0016647,GO:0003674,GO:0065007,GO:0040034,GO:0055114,GO:0008150,GO:0048506,GO:0005623,GO:1990534,GO:0005737,GO:0016491,GO:0003824,GO:0050789,GO:0016645,GO:0008152,GO:0050793,GO:0048509,GO:0005622,GO:0044424,GO:0048510	4558.Sb04g030720.1		pectin acetylesterase 8	pectin acetylesterase 8 isoform X1
SORBI_3001G399300	74.4769	2.51783	0.797815	3.1559	0.00160001	0.0483685		8084009	GO:0005575,GO:0044464,GO:0071944,GO:0005623,GO:0016020,GO:0005886	4558.Sb01g045700.2
SORBI_3001G532300	1339.03	2.52448	0.739935	3.41176	0.000645446	0.0294135		8077998		4558.Sb03g010520.1		uncharacterized isomerase BH0283	uncharacterized protein LOC8054630
SORBI_3006G130100	181.265	2.52484	0.652222	3.87114	0.000108327	0.0108319		8073705	GO:0051234,GO:0005575,GO:1901505,GO:0044464,GO:0003674,GO:0008150,GO:0051179,GO:0043229,GO:0043227,GO:0005623,GO:0006810,GO:0055085,GO:0071702,GO:0005737,GO:0098656,GO:0044444,GO:0015075,GO:0015318,GO:0043226,GO:0015136,GO:0005794,GO:0008514,GO:1903825,GO:0015739,GO:0043231,GO:0005342,GO:1901264,GO:0022857,GO:0005622,GO:0006820,GO:0046943,GO:0015711,GO:0034220,GO:1905039,GO:0012505,GO:0044424,GO:…	4558.Sb02g042160.1
SORBI_3008G142000	11.8851	2.5298	0.734053	3.44635	0.000568213	0.0278853				4558.Sb05g020380.1
SORBI_3004G065600	191.412	2.53607	0.633592	4.00269	6.26268e-05	0.00763808	CCR1	8079406	GO:0005575,GO:0044464,GO:0009058,GO:0019438,GO:0003674,GO:0006725,GO:0065007,GO:0019748,GO:0016620,GO:0055114,GO:0008150,GO:0005623,GO:0016621,GO:0044237,GO:0009808,GO:0044249,GO:0005737,GO:1901360,GO:0005829,GO:0044444,GO:0016491,GO:0009987,GO:0042754,GO:0009699,GO:0048511,GO:0009628,GO:0003824,GO:0050789,GO:0009809,GO:0008152,GO:0009698,GO:0007623,GO:1901576,GO:0005622,GO:0050896,GO:0071704,GO:…	4558.Sb03g011860.1		ABC transporter B family member 21	ABC transporter B family member 21
SORBI_3001G104050	5.94279	2.53627	0.704662	3.59927	0.000319115	0.0201573				4558.Sb01g043840.1		protein NPGR1	protein NPGR1
SORBI_3001G393200	67.7192	2.53809	0.799318	3.17532	0.00149674	0.0466159			GO:0006355,GO:0080090,GO:0003674,GO:0003700,GO:0065007,GO:2000112,GO:0008150,GO:0031326,GO:0050794,GO:0010556,GO:0019222,GO:0051171,GO:0050789,GO:0060255,GO:0010468,GO:0031323,GO:0019219,GO:0009889,GO:2001141,GO:0140110,GO:0051252,GO:1903506	4558.Sb07g019240.1		probable phospholipid-transporting ATPase 8	probable phospholipid-transporting ATPase 8
SORBI_3004G127766	11.7545	2.53893	0.773548	3.28219	0.00103004	0.0372473				4558.Sb05g027941.1
SORBI_3001G399600	41.0272	2.57302	0.678969	3.7896	0.000150888	0.0132512		8081098	GO:0017148,GO:0048522,GO:0080090,GO:0005575,GO:0061158,GO:0031331,GO:0044464,GO:0003674,GO:0065007,GO:0031327,GO:2000112,GO:0008150,GO:0010629,GO:0051254,GO:0031326,GO:0010605,GO:0034249,GO:0050794,GO:0005623,GO:0003723,GO:0003676,GO:0009890,GO:0005737,GO:0061157,GO:0005829,GO:0044444,GO:0003730,GO:0051173,GO:0010556,GO:0019222,GO:0032268,GO:0048518,GO:0051171,GO:0010604,GO:0009892,GO:0003729,GO:…
SORBI_3005G047300	1227.82	2.57396	0.744272	3.45836	0.00054347	0.026953		8070670	GO:0006355,GO:0080090,GO:0005575,GO:0044464,GO:0003674,GO:0043167,GO:0003700,GO:0065007,GO:0005543,GO:0008289,GO:2000112,GO:0008150,GO:0043229,GO:0043227,GO:0031326,GO:0009605,GO:0050794,GO:0071944,GO:0005623,GO:0051704,GO:0005737,GO:0005886,GO:0005829,GO:0044444,GO:0010556,GO:0019222,GO:0035091,GO:0005634,GO:0043226,GO:0051171,GO:0043168,GO:0043207,GO:0050789,GO:0009607,GO:0016020,GO:0060255,GO:…	4558.Sb06g032450.1		probable polyamine oxidase 4	probable polyamine oxidase 4 isoform X1
SORBI_3001G282100	578.068	2.57516	0.747605	3.44455	0.000572006	0.0279005		8086281		4558.Sb10g010670.1		disease resistance protein RPM1	disease resistance protein RPM1
SORBI_3008G171200	49.9277	2.5889	0.593898	4.35917	1.30558e-05	0.00298567				4558.Sb03g036320.1		protein STICHEL	protein STICHEL
SORBI_3001G209800	2868.37	2.58927	0.794849	3.25756	0.00112375	0.0393122			GO:0048522,GO:0080090,GO:0005575,GO:0062012,GO:0044464,GO:1902074,GO:0019747,GO:1902932,GO:0065007,GO:0031328,GO:0046889,GO:0010116,GO:0008150,GO:0001101,GO:0031326,GO:0042221,GO:0050794,GO:0006970,GO:0005623,GO:0071944,GO:0019216,GO:0005737,GO:0005886,GO:0005829,GO:0044444,GO:0019222,GO:0009737,GO:0009719,GO:0048518,GO:0050789,GO:0031325,GO:0016020,GO:0045828,GO:0010033,GO:0045834,GO:0005622,GO:…	4558.Sb09g001960.1
SORBI_3001G487000	46.3784	2.59568	0.672915	3.85737	0.000114612	0.0113227		8082032
SORBI_3004G203500	1106.58	2.6001	0.78617	3.30731	0.000941974	0.0360454	ARP3		GO:0040007,GO:0048869,GO:0005856,GO:0005575,GO:0032989,GO:0006996,GO:0032502,GO:0044464,GO:0071840,GO:0015629,GO:0008150,GO:0000904,GO:0043229,GO:0048856,GO:0043228,GO:0044446,GO:0005623,GO:0090558,GO:0044430,GO:0005737,GO:0005829,GO:0032991,GO:0043232,GO:0044444,GO:0009987,GO:0043226,GO:0016043,GO:0090626,GO:0000902,GO:0044422,GO:0010090,GO:0030036,GO:0009888,GO:0009825,GO:0030029,GO:0007010,GO:…	4558.Sb01g036080.1
SORBI_3004G152200	55.9268	2.62134	0.651002	4.02662	5.65847e-05	0.00725122		8056066		4558.Sb01g013300.1
SORBI_3004G273000	63.6787	2.6309	0.819565	3.21012	0.00132681	0.0435188
SORBI_3006G148000	166.468	2.63203	0.759902	3.46364	0.000532915	0.0267519		8075933	GO:0048869,GO:0006355,GO:0010628,GO:0005575,GO:0048522,GO:0044464,GO:0032502,GO:0080090,GO:0003674,GO:0003700,GO:0031328,GO:0065007,GO:0043565,GO:0001076,GO:2000112,GO:0008150,GO:0051254,GO:0043229,GO:0043227,GO:1903508,GO:0031326,GO:0000988,GO:0050794,GO:0005623,GO:1902680,GO:0003676,GO:0010557,GO:0001135,GO:0044212,GO:0001067,GO:0051173,GO:0009987,GO:0010556,GO:0019222,GO:0005488,GO:0043226,GO:…	4558.Sb02g023920.1
SORBI_3008G059000	7047.07	2.63818	0.719815	3.66508	0.000247259	0.0172728		8076311		4558.Sb07g009480.1		probable leucine-rich repeat receptor-like protein kinase At1g35710	probable leucine-rich repeat receptor-like protein kinase At1g35710
SORBI_3010G101400	386.254	2.64478	0.767501	3.44596	0.000569042	0.0278853		8061497	GO:0005575,GO:0044464,GO:0009058,GO:0016758,GO:0003674,GO:0008194,GO:0008150,GO:0043229,GO:0043170,GO:0043227,GO:0005623,GO:0005737,GO:0044444,GO:0016740,GO:0043226,GO:0044238,GO:0016757,GO:0003824,GO:0005794,GO:0008152,GO:0043231,GO:1901576,GO:0047262,GO:0005622,GO:0071704,GO:0012505,GO:0044424,GO:0016051,GO:0005975,GO:0000271,GO:0005976,GO:0009059	4558.Sb07g004550.1
SORBI_3001G385132	13.2312	2.67725	0.798078	3.35463	0.00079472	0.0327816				4558.Sb03g007100.1
SORBI_3008G026300	39.4309	2.69617	0.839157	3.21295	0.00131379	0.0433508				4558.Sb01g045650.1		putative MO25-like protein At5g47540	putative MO25-like protein At5g47540
SORBI_3001G408001	16.981	2.72444	0.773414	3.52261	0.000427315	0.0237165
SORBI_3002G236300	25.7567	2.73306	0.776992	3.51749	0.000435648	0.0239391				4558.Sb06g030910.1		probable isoaspartyl peptidase/L-asparaginase 2	probable isoaspartyl peptidase/L-asparaginase 2
SORBI_3003G218950	33.9107	2.74833	0.75836	3.62404	0.000290041	0.0189509				4558.Sb01g042120.1		phytosulfokines 4	phytosulfokines 4
SORBI_3006G183200	235.416	2.75402	0.868262	3.17188	0.00151456	0.0470785			GO:0048497,GO:0090567,GO:0071669,GO:0003674,GO:0009416,GO:0050794,GO:0043478,GO:0032501,GO:0019222,GO:0051171,GO:0016043,GO:0021700,GO:0050789,GO:0045596,GO:0060255,GO:0009653,GO:0090627,GO:0009664,GO:0010053,GO:0051252,GO:0009889,GO:0003006,GO:0006355,GO:0071840,GO:0080090,GO:0048764,GO:0065007,GO:0048731,GO:0008150,GO:0048856,GO:0071554,GO:0048367,GO:0010015,GO:0007275,GO:0009411,GO:0043479,GO:…	4558.Sb01g017060.1		methionine gamma-lyase	methionine gamma-lyase
SORBI_3002G349300	3659.16	2.75499	0.66795	4.12454	3.71476e-05	0.00566341				4558.Sb10g001515.1
SORBI_3010G248600	262.021	2.76418	0.56376	4.90312	9.43275e-07	0.00070597				4558.Sb03g034080.1
SORBI_3006G246001	42.5872	2.78026	0.75187	3.69779	0.000217487	0.0164211				4558.Sb01g011040.1		probable linoleate 9S-lipoxygenase 4	probable linoleate 9S-lipoxygenase 4
SORBI_3004G015500	368.768	2.78531	0.74486	3.73937	0.000184479	0.0148898		8085218		4558.Sb09g019660.1
SORBI_3003G376700	16283.3	2.79195	0.598354	4.66605	3.07043e-06	0.00114899		8063129	GO:0071669,GO:0009058,GO:0003674,GO:0033692,GO:0060205,GO:0046903,GO:0015020,GO:0044431,GO:0006955,GO:0005623,GO:0002443,GO:0044437,GO:0097708,GO:0044238,GO:0031410,GO:0009832,GO:0031982,GO:0005622,GO:0032940,GO:0043202,GO:0071704,GO:0002366,GO:0012505,GO:0034774,GO:0034645,GO:0035251,GO:0016192,GO:0044237,GO:0070592,GO:0071840,GO:0044464,GO:0070589,GO:0008466,GO:0030141,GO:0055114,GO:0008150,GO:…
SORBI_3002G363700	43.3178	2.79228	0.693738	4.02498	5.69808e-05	0.00725122			GO:0046483,GO:0000018,GO:0006996,GO:0006260,GO:0009058,GO:0051052,GO:0044454,GO:0003674,GO:0090329,GO:0009416,GO:0005694,GO:0051716,GO:0050794,GO:0005623,GO:0003676,GO:0044428,GO:0071103,GO:0019222,GO:0051171,GO:0044238,GO:0016043,GO:0050789,GO:0060255,GO:1901363,GO:0031297,GO:0005622,GO:0071704,GO:2000104,GO:0031593,GO:0097159,GO:0034645,GO:0005515,GO:0005488,GO:0009889,GO:0044237,GO:0004536,GO:…	4558.Sb06g016070.1		small RNA-binding protein 11, chloroplastic	small RNA-binding protein 11, chloroplastic isoform X1
SORBI_3001G310900	42.051	2.79699	0.867131	3.22557	0.00125722	0.0420174		8058796
SORBI_3002G276400	1683.75	2.80153	0.829692	3.37659	0.000733898	0.0314359		8063308		4558.Sb06g021900.1
SORBI_3010G053900	378.243	2.8185	0.625822	4.50367	6.67896e-06	0.00189606		8070900
SORBI_3002G186500	42.5442	2.82025	0.812393	3.47154	0.000517482	0.0263052		8065381
SORBI_3003G202200	9510.93	2.82705	0.856349	3.30128	0.00096246	0.0362913		8082460	GO:0005575,GO:0006807,GO:0044464,GO:0046483,GO:0009058,GO:0009690,GO:1901564,GO:0006725,GO:0009308,GO:0065007,GO:0042445,GO:0008150,GO:0043229,GO:0009691,GO:0043227,GO:0005623,GO:0044249,GO:0005737,GO:0005829,GO:0044444,GO:0009987,GO:0043226,GO:0005634,GO:0050789,GO:0008152,GO:0042446,GO:0050793,GO:0043231,GO:0048509,GO:0010817,GO:0005622,GO:0034754,GO:0071704,GO:0044424,GO:0065008,GO:0044237	4558.Sb03g007910.1
SORBI_3010G191800	112.972	2.83689	0.72723	3.90095	9.58162e-05	0.00994407			GO:0005575,GO:0044464,GO:0003674,GO:0043167,GO:0043229,GO:0043227,GO:0044446,GO:0031974,GO:0005623,GO:0044428,GO:0005737,GO:0005829,GO:0044444,GO:0043169,GO:0031224,GO:0043226,GO:0005509,GO:0005634,GO:0070013,GO:0046872,GO:0005654,GO:0044422,GO:0016020,GO:0044425,GO:0043231,GO:0005783,GO:0005622,GO:0016021,GO:0012505,GO:0044424,GO:0043233,GO:0031981,GO:0005488	4558.Sb03g032650.1		probable polyamine oxidase 5	probable polyamine oxidase 5
SORBI_3010G206600	18.978	2.83759	0.706321	4.01742	5.88398e-05	0.00730264	ndhB		GO:0043226,GO:0005575,GO:0009507,GO:0044464,GO:0044424,GO:0005623,GO:0005737,GO:0043231,GO:0044444,GO:0009536,GO:0043229,GO:0005622,GO:0043227	4558.Sb01g037810.1		probable protein phosphatase 2C 33	probable protein phosphatase 2C 33
SORBI_3004G176100	26.7148	2.85689	0.833562	3.42733	0.000609548	0.0285667				4558.Sb01g049530.1		uncharacterized LOC8077998	uncharacterized protein LOC8077998 isoform X1
SORBI_3003G394701	6.0733	2.86165	0.888512	3.22072	0.00127869	0.0425622				4558.Sb06g020990.1		CMP-sialic acid transporter 4	CMP-sialic acid transporter 4
SORBI_3002G403966	17.5864	2.87714	0.617254	4.6612	3.14377e-06	0.00115888	NCAPD2		GO:0045132,GO:0046483,GO:0051321,GO:0006996,GO:0044454,GO:0003674,GO:2000242,GO:0005694,GO:0045892,GO:0000796,GO:0007130,GO:0043007,GO:0050794,GO:0005623,GO:0044428,GO:0098813,GO:0000776,GO:0071103,GO:0019222,GO:0051447,GO:0051171,GO:0044238,GO:0016043,GO:0045814,GO:0050789,GO:0040029,GO:0000793,GO:0060255,GO:0005622,GO:0051726,GO:0071704,GO:0030261,GO:0045120,GO:0000819,GO:0051252,GO:0005515,GO:…	4558.Sb08g019270.1
SORBI_3009G243400	552.221	2.88973	0.738154	3.91481	9.0477e-05	0.00981006		8083802	GO:0080090,GO:0003674,GO:0065007,GO:0055114,GO:0008150,GO:0009890,GO:0016491,GO:0019222,GO:0009962,GO:0009892,GO:0003824,GO:0050789,GO:0008152,GO:0009964,GO:0033729,GO:0009889,GO:0048519,GO:0016628,GO:0016627	4558.Sb04g005510.1		cinnamoyl-CoA reductase 1	cinnamoyl-CoA reductase 1 isoform X1
SORBI_3004G257350	77.8271	2.89415	0.764991	3.78325	0.000154796	0.0132749
SORBI_3007G099300	53.3514	2.90837	0.780628	3.72568	0.00019479	0.0154794				4558.Sb01g037240.1
SORBI_3003G434200	610.951	2.91853	0.715786	4.07738	4.55454e-05	0.00646483		8077392
SORBI_3002G351300	209.753	2.91932	0.882861	3.30666	0.000944152	0.0360454		8055685		4558.Sb05g003900.1		tubby-like F-box protein 13	tubby-like F-box protein 13
SORBI_3001G083000	42.3815	2.92239	0.898856	3.25124	0.00114904	0.0399705		8085916		4558.Sb01g027740.1		protein NRT1/ PTR FAMILY 8.3	protein NRT1/ PTR FAMILY 8.3
SORBI_3001G350300	213.643	2.9269	0.843751	3.46891	0.00052257	0.0263935				4558.Sb08g021540.1
SORBI_3002G352000	24.2477	2.93371	0.881304	3.32883	0.000872123	0.0346855		8066941	GO:0005575,GO:0006807,GO:1901564,GO:0044464,GO:0004842,GO:0010099,GO:0003674,GO:0065007,GO:0044260,GO:0070647,GO:0008150,GO:0043229,GO:0043170,GO:0043227,GO:0005623,GO:0140096,GO:0032446,GO:0051239,GO:0009987,GO:0016740,GO:0043226,GO:0005634,GO:0044238,GO:0006464,GO:0003824,GO:0050789,GO:0008152,GO:0050793,GO:0016567,GO:0043412,GO:0043231,GO:0019538,GO:0036211,GO:0005622,GO:0044267,GO:0071704,GO:…	4558.Sb01g018550.1
SORBI_3009G241400	199.266	2.93656	0.869319	3.378	0.000730155	0.031417		8064712		4558.Sb01g045560.1		uncharacterized LOC8082032	uncharacterized protein LOC8082032
SORBI_3002G349400	803.419	2.93968	0.713303	4.12122	3.76867e-05	0.00567553				4558.Sb04g024980.1
SORBI_3009G081700	57.884	2.96294	0.932028	3.17903	0.0014777	0.0463835		8066616		4558.Sb04g020210.1		uncharacterized LOC8056066	uncharacterized protein LOC8056066 isoform X2
SORBI_3001G121700	1286.09	2.97367	0.80917	3.67497	0.000237882	0.0169314		8063405		4558.Sb08g004980.1		amino acid permease 3	amino acid permease 3
SORBI_3001G385200	9.18388	2.98175	0.735929	4.05169	5.08499e-05	0.00675211		8083679		4558.Sb10g008830.1		probable galacturonosyltransferase-like 9	probable galacturonosyltransferase-like 9
SORBI_3003G415900	848.723	2.9966	0.936628	3.19935	0.00137739	0.0447026				4558.Sb01g036520.1
SORBI_3009G175700	28.527	2.99872	0.930433	3.22293	0.00126885	0.0422915
SORBI_3004G019400	553.162	3.00263	0.917089	3.27409	0.00106002	0.0378878	LIS		GO:0006952,GO:0009058,GO:0046246,GO:0008610,GO:0042742,GO:0003674,GO:0042214,GO:0008150,GO:0009605,GO:0043692,GO:0051704,GO:0044249,GO:0016835,GO:0009987,GO:0006720,GO:0044238,GO:0034007,GO:0009617,GO:0003824,GO:0043207,GO:0044255,GO:0009607,GO:0008152,GO:0016838,GO:0098542,GO:0008299,GO:0016829,GO:1901576,GO:0050896,GO:0071704,GO:0043693,GO:0006950,GO:0006629,GO:0051707,GO:0044237	4558.Sb01g038540.1
SORBI_3007G120500	1926.7	3.0135	0.906098	3.3258	0.000881663	0.0348963	VPS45	8070030	GO:0051234,GO:0005575,GO:0044464,GO:0000139,GO:0009705,GO:0051649,GO:0032588,GO:0008150,GO:0051179,GO:0006886,GO:0043229,GO:0043227,GO:0044431,GO:0044446,GO:0046907,GO:0042886,GO:0008104,GO:0005623,GO:0000325,GO:0006810,GO:0031984,GO:0071702,GO:0098791,GO:0005737,GO:0005773,GO:0033036,GO:0044437,GO:0044444,GO:0031090,GO:0005802,GO:0043226,GO:0045184,GO:0005794,GO:0044422,GO:0071705,GO:0016020,GO:…
SORBI_3010G222300	2.52026	3.02288	0.961993	3.14231	0.00167622	0.0494665		8083178
SORBI_3002G115700	127.41	3.03226	0.866733	3.4985	0.000467891	0.0246396		8057334	GO:0048869,GO:0071840,GO:0005575,GO:0010584,GO:0032989,GO:0032502,GO:0009058,GO:0044464,GO:0019438,GO:0030638,GO:0003674,GO:0006725,GO:0019748,GO:0008150,GO:0043229,GO:0048856,GO:0090439,GO:0043227,GO:0010927,GO:0048229,GO:0005623,GO:0048646,GO:0044237,GO:0016747,GO:0044249,GO:0080110,GO:0005737,GO:0010208,GO:0044444,GO:0030198,GO:0009987,GO:0032501,GO:0030639,GO:0016740,GO:0007275,GO:0043226,GO:…	4558.Sb02g037180.1
SORBI_3003G281300	52.918	3.03945	0.955168	3.18211	0.00146206	0.0462564
SORBI_3006G131300	6.05113	3.04937	0.944302	3.22923	0.00124123	0.0415955				4558.Sb06g031165.1
SORBI_3001G116650	24.9055	3.05774	0.808188	3.78345	0.000154668	0.0132749				4558.Sb04g001470.1		receptor kinase-like protein Xa21	receptor kinase-like protein Xa21
SORBI_3003G425500	11218.3	3.05864	0.903972	3.38355	0.000715544	0.0311955		8062320	GO:0040007,GO:0048869,GO:0005575,GO:0044464,GO:0032502,GO:0003674,GO:0048764,GO:0043167,GO:0048469,GO:0048767,GO:0048731,GO:0008150,GO:0043229,GO:0048856,GO:0048765,GO:0048588,GO:0043227,GO:0099402,GO:0005623,GO:0010015,GO:0090558,GO:0005737,GO:0071695,GO:0032501,GO:0009987,GO:1905392,GO:0043169,GO:0007275,GO:0043226,GO:0005509,GO:0005634,GO:0021700,GO:0010054,GO:0046872,GO:0022622,GO:0048589,GO:…	4558.Sb09g020930.1		UDP-glucuronate:xylan alpha-glucuronosyltransferase 1	UDP-glucuronate:xylan alpha-glucuronosyltransferase 1
SORBI_3003G233266	38.0103	3.06891	0.8258	3.71629	0.000202171	0.0158014				4558.Sb02g038340.1
SORBI_3002G116400	6.90401	3.07976	0.770978	3.99461	6.48012e-05	0.0078454				4558.Sb01g030310.1		uncharacterized LOC8058796	uncharacterized protein LOC8058796
SORBI_3001G021500	9193.23	3.0842	0.781222	3.94792	7.88336e-05	0.00909522		8080185	GO:0051274,GO:0071840,GO:0005575,GO:0000278,GO:0044464,GO:0071669,GO:0009058,GO:0016758,GO:0051301,GO:0003674,GO:0009059,GO:0033692,GO:0044260,GO:0008150,GO:1903047,GO:0043229,GO:0043170,GO:0043227,GO:0009250,GO:0071554,GO:0034637,GO:0000910,GO:0061640,GO:0071944,GO:0005623,GO:0042546,GO:0044249,GO:0005737,GO:0022402,GO:0005886,GO:0044444,GO:0006073,GO:0009987,GO:0016740,GO:0030243,GO:0043226,GO:…	4558.Sb02g030970.1		probable serine/threonine-protein kinase PBL19	probable serine/threonine-protein kinase PBL19
SORBI_3001G100600	123.465	3.09526	0.660833	4.68388	2.8149e-06	0.00108629		8060517		4558.Sb10g004710.1		RING-H2 finger protein ATL46	RING-H2 finger protein ATL46
SORBI_3002G353900	2531.17	3.10842	0.800902	3.88114	0.000103966	0.0105669		8078956	GO:0003674,GO:0048527,GO:0015295,GO:0015793,GO:0015749,GO:0015294,GO:0005623,GO:0071702,GO:0034219,GO:0015752,GO:0032501,GO:0015757,GO:0006812,GO:0015575,GO:0022857,GO:0009653,GO:0008324,GO:0022804,GO:0010102,GO:0015291,GO:0015145,GO:0090696,GO:1902600,GO:0015798,GO:0005215,GO:0015149,GO:0044464,GO:0048731,GO:0008150,GO:1904659,GO:0098662,GO:0048856,GO:0055085,GO:0048646,GO:0010015,GO:0022890,GO:…	4558.Sb02g023450.1		mitochondrial pyruvate carrier 1	mitochondrial pyruvate carrier 1
SORBI_3003G065100	30.226	3.11321	0.873546	3.56388	0.000365418	0.0217405				4558.Sb03g026430.1		cytokinin riboside 5'-monophosphate phosphoribohydrolase LOG	cytokinin riboside 5'-monophosphate phosphoribohydrolase LOG
SORBI_3004G125600	25.4291	3.11938	0.744854	4.18791	2.81541e-05	0.00491555
SORBI_3002G282100	97.9082	3.13047	0.952921	3.28513	0.00101936	0.0370858		8054985	GO:0042325,GO:0005575,GO:0044464,GO:0065007,GO:0008150,GO:0051174,GO:0043229,GO:0043227,GO:0050794,GO:0005623,GO:0005737,GO:0032991,GO:0019222,GO:1903293,GO:0043226,GO:0005634,GO:0050789,GO:0043231,GO:0019220,GO:0005622,GO:1902494,GO:0031323,GO:0044424,GO:0000159,GO:0008287
SORBI_3002G266100	22.4306	3.13688	0.884825	3.5452	0.000392311	0.0225619				4558.Sb04g022630.1
SORBI_3001G464900	5949.59	3.16338	0.844877	3.7442	0.000180973	0.0147514		8081867
SORBI_3004G193350	18.6172	3.16694	0.952627	3.32443	0.000886	0.0349232
SORBI_3008G088818	5.82668	3.17632	0.788397	4.02884	5.60534e-05	0.00724821				4558.Sb09g029490.1		cinnamoyl-CoA reductase-like SNL6	cinnamoyl-CoA reductase-like SNL6
SORBI_3001G482700	2175.43	3.1935	0.978687	3.26304	0.00110224	0.038889			GO:0080090,GO:0005575,GO:0044464,GO:0023051,GO:0003712,GO:0003674,GO:0065007,GO:0031327,GO:2000022,GO:0008150,GO:0043229,GO:0043227,GO:0031326,GO:0009611,GO:0010605,GO:0050794,GO:0005623,GO:0009890,GO:0010556,GO:0003714,GO:0019222,GO:0045934,GO:0043226,GO:0005634,GO:0051171,GO:0051172,GO:0009892,GO:0050789,GO:0009966,GO:0048523,GO:0060255,GO:0043231,GO:1903507,GO:0005622,GO:0051253,GO:0050896,GO:…
SORBI_3003G275300	1947.18	3.20123	0.977721	3.27418	0.00105971	0.0378878		8069781	GO:0016787,GO:1901135,GO:0006213,GO:0005575,GO:0006807,GO:0044464,GO:0046483,GO:0055086,GO:0019439,GO:0072527,GO:0009164,GO:0003674,GO:0006725,GO:0043167,GO:0046914,GO:1901361,GO:0046087,GO:0016810,GO:0008150,GO:1901564,GO:0009056,GO:0046700,GO:1901136,GO:0005623,GO:0019239,GO:0042803,GO:0005737,GO:0044270,GO:1901360,GO:0005829,GO:0044444,GO:0009987,GO:0046133,GO:0043169,GO:0046135,GO:0006139,GO:…
SORBI_3006G035350	20.0276	3.20347	0.906347	3.53448	0.00040858	0.0231447	rps4		GO:0010628,GO:0048522,GO:0005575,GO:0045903,GO:0044464,GO:0080090,GO:0003674,GO:0065007,GO:0031328,GO:0019843,GO:2000112,GO:0008150,GO:0043229,GO:0043227,GO:0031326,GO:0050794,GO:0005623,GO:0003723,GO:0003676,GO:0010557,GO:0005737,GO:0044444,GO:0051173,GO:0010556,GO:0019222,GO:0032268,GO:0043226,GO:0048518,GO:0034250,GO:0051171,GO:0010604,GO:0050789,GO:0006417,GO:0032270,GO:0045727,GO:0060255,GO:…	4558.Sb03g046530.1		uncharacterized LOC8077392	uncharacterized protein LOC8077392 isoform X1
SORBI_3006G130750	46.8857	3.21764	0.930823	3.45677	0.000546693	0.0270585				4558.Sb02g037340.1		uncharacterized LOC8055685	uncharacterized protein LOC8055685
SORBI_3009G011200	6.06073	3.23513	0.979095	3.3042	0.00095248	0.0360847				4558.Sb02g037400.1		adenylate cyclase, terminal-differentiation specific	adenylate cyclase, terminal-differentiation specific
SORBI_3007G210100	53.9413	3.23527	0.82852	3.90488	9.42733e-05	0.00994407		8055176		4558.Sb09g029310.1		uncharacterized LOC8064712	uncharacterized protein LOC8064712
SORBI_3009G212500	5.5481	3.23652	0.935527	3.45957	0.000541034	0.0269043		8061065	GO:1900371,GO:0062012,GO:0009058,GO:0003674,GO:0009744,GO:0019432,GO:0042221,GO:0050794,GO:0003676,GO:0019222,GO:0051171,GO:0044238,GO:0044255,GO:0050789,GO:0009894,GO:0060255,GO:1901363,GO:0046463,GO:0071704,GO:0043467,GO:0097159,GO:1900542,GO:0051193,GO:0051252,GO:0005488,GO:0009889,GO:0044237,GO:0006355,GO:0042325,GO:0080090,GO:0065007,GO:0008150,GO:0043470,GO:0044249,GO:0006140,GO:0031329,GO:…
SORBI_3009G251100	588.391	3.25008	0.946788	3.43275	0.000597501	0.0282531		8066542	GO:0009734,GO:0048522,GO:0009755,GO:0071407,GO:1905959,GO:0023051,GO:0032502,GO:0071310,GO:0071495,GO:0071396,GO:0065007,GO:0009789,GO:1905957,GO:0010647,GO:0008150,GO:0001101,GO:0010305,GO:0048856,GO:0023052,GO:0048584,GO:0010051,GO:0071367,GO:0042221,GO:0051716,GO:0009787,GO:0050794,GO:0006970,GO:1901701,GO:0007165,GO:0007389,GO:0007154,GO:0032501,GO:0009987,GO:1901419,GO:0009737,GO:0009741,GO:…	4558.Sb09g007180.1		S-type anion channel SLAH2	S-type anion channel SLAH2
SORBI_3007G091800	29.4541	3.26294	0.827396	3.94362	8.02602e-05	0.00909522		8067935		4558.Sb01g010700.1		protein FAF-like, chloroplastic	protein FAF-like, chloroplastic
SORBI_3002G357200	115.87	3.27087	0.951263	3.43845	0.000585047	0.0280572				4558.Sb01g036530.1		transmembrane emp24 domain-containing protein p24delta7	transmembrane emp24 domain-containing protein p24delta7 isoform X1
SORBI_3003G104600	254.165	3.27098	1.02338	3.19626	0.0013922	0.0450059		8085043	GO:0005575,GO:0044464,GO:0009267,GO:0003674,GO:0043167,GO:0050661,GO:0008150,GO:0009605,GO:0051716,GO:0031668,GO:0005623,GO:0048037,GO:0071496,GO:0007154,GO:0005737,GO:0009987,GO:0050662,GO:0009991,GO:0043168,GO:1901363,GO:0033554,GO:0005622,GO:0050896,GO:0070402,GO:0000166,GO:0044424,GO:0031669,GO:0006950,GO:0031667,GO:0097159,GO:0042594,GO:0036094,GO:0005488,GO:0010438,GO:1901265	4558.Sb03g044950.1
SORBI_3003G373050	2.59422	3.28005	0.975761	3.36153	0.000775111	0.0323373
SORBI_3001G320500	5.55776	3.31184	0.840042	3.94247	8.06484e-05	0.00909522		8063178		4558.Sb04g001810.1
SORBI_3008G082550	30.5038	3.31515	0.72871	4.54934	5.38145e-06	0.00160134				4558.Sb07g019770.1		vacuolar protein sorting-associated protein 45 homolog	vacuolar protein sorting-associated protein 45 homolog isoform X1
SORBI_3001G253100	6.95409	3.31861	0.800913	4.14354	3.41985e-05	0.00544925			GO:0046483,GO:0051052,GO:0003674,GO:0071035,GO:0032205,GO:0005694,GO:0006403,GO:0043633,GO:0009056,GO:1904356,GO:0050794,GO:0005623,GO:2001252,GO:0044428,GO:0019222,GO:0006305,GO:0044238,GO:0051171,GO:0050789,GO:0000460,GO:0034661,GO:0071034,GO:0009048,GO:0031056,GO:0032270,GO:0040029,GO:0043412,GO:0043414,GO:0034655,GO:0044265,GO:0060255,GO:0043632,GO:0033043,GO:0005622,GO:0071704,GO:1904872,GO:…	4558.Sb10g026760.1		BTB/POZ and MATH domain-containing protein 2	BTB/POZ and MATH domain-containing protein 2
SORBI_3005G212600	4.95233	3.32507	0.947345	3.50988	0.000448309	0.0242076				4558.Sb02g009850.1		type III polyketide synthase B	type III polyketide synthase B
SORBI_3001G382900	9.49358	3.33876	0.711556	4.69219	2.70299e-06	0.00108629
SORBI_3005G105550	4.66217	3.34599	0.920038	3.63679	0.000276052	0.0185749
SORBI_3001G432900	30.6237	3.34728	0.92949	3.60119	0.000316759	0.0201463				4558.Sb03g045770.1		probable calcium-binding protein CML10	probable calcium-binding protein CML10
SORBI_3001G095700	3023.34	3.36306	1.04969	3.20386	0.00135597	0.0441237		8060491	GO:0006355,GO:0080090,GO:0005575,GO:0044464,GO:0003674,GO:0003700,GO:0065007,GO:2000112,GO:0008150,GO:0001101,GO:0043229,GO:0043227,GO:0031326,GO:0042221,GO:0050794,GO:0005623,GO:0010556,GO:0019222,GO:0009414,GO:0005634,GO:0043226,GO:0051171,GO:0050789,GO:0010035,GO:0009415,GO:0060255,GO:0043231,GO:0010468,GO:0005622,GO:0050896,GO:1901700,GO:0031323,GO:0044424,GO:0006950,GO:0019219,GO:0009889,GO:…
SORBI_3003G433600	159.955	3.36919	1.06382	3.16706	0.00153987	0.0474212		8077389	GO:0016787,GO:0005575,GO:0006807,GO:0044464,GO:0046483,GO:0003674,GO:0006725,GO:0004519,GO:0008150,GO:0043229,GO:0043170,GO:0043227,GO:0005623,GO:0003723,GO:0003676,GO:0016788,GO:1901360,GO:0009987,GO:0006139,GO:0043226,GO:0044238,GO:1900864,GO:0003824,GO:0034641,GO:0008152,GO:0016070,GO:0043412,GO:0043231,GO:1901363,GO:0005622,GO:0071704,GO:0000959,GO:0044424,GO:0097159,GO:0009451,GO:0004518,GO:…
SORBI_3007G108800	55.4513	3.39467	0.77814	4.36255	1.28557e-05	0.00296738				4558.Sb01g002050.1		probable cellulose synthase A catalytic subunit 5 [UDP-forming]	probable cellulose synthase A catalytic subunit 5 [UDP-forming]
SORBI_3003G413000	140.094	3.39495	0.907505	3.74097	0.000183311	0.0148898		8081303		4558.Sb01g008990.1		uncharacterized LOC8060517	uncharacterized protein LOC8060517
SORBI_3008G015900	15.5445	3.41717	0.92698	3.68634	0.000227502	0.0167245				4558.Sb02g037590.1		polyol transporter 5	polyol transporter 5
SORBI_3004G148900	3.00703	3.42751	1.09064	3.14265	0.00167425	0.0494665				4558.Sb03g005555.1
SORBI_3001G263500	5.11892	3.43022	1.08539	3.16037	0.00157571	0.0480012
SORBI_3001G088600	65.9035	3.43242	0.74781	4.58996	4.43341e-06	0.0014038			GO:0097367,GO:0005575,GO:0017076,GO:0044464,GO:0003674,GO:0043167,GO:0016208,GO:0032559,GO:0071944,GO:0005623,GO:0032555,GO:0005886,GO:0043169,GO:0043168,GO:0008144,GO:0016020,GO:1901363,GO:0030554,GO:0000166,GO:0032553,GO:0097159,GO:0036094,GO:0005488,GO:1901265	4558.Sb02g031510.1		serine/threonine protein phosphatase 2A 57 kDa regulatory subunit B'	serine/threonine protein phosphatase 2A 57 kDa regulatory subunit B' alpha isoform
SORBI_3002G383100	1329.73	3.43687	0.986793	3.48287	0.000496071	0.0256317			GO:0005575,GO:0044464,GO:0044424,GO:0005623,GO:0071944,GO:0005829,GO:0005737,GO:0016020,GO:0005886,GO:0044444,GO:0005622
SORBI_3009G255000	28.4344	3.44437	1.04876	3.28424	0.00102257	0.0370858				4558.Sb08g019740.2		calcium-transporting ATPase 10, plasma membrane-type	calcium-transporting ATPase 10, plasma membrane-type
SORBI_3003G149600	7.3462	3.45111	1.04243	3.31062	0.000930885	0.0359502		8079635	GO:0008150,GO:0003824,GO:0016647,GO:0003674,GO:0016645,GO:0008152,GO:0055114,GO:0016491,GO:0008115
SORBI_3003G390300	21.4196	3.45441	1.08654	3.17928	0.00147642	0.0463835		8056114	GO:0000226,GO:0003006,GO:0099080,GO:0005856,GO:0005575,GO:0071840,GO:0006996,GO:0032502,GO:0009791,GO:0044464,GO:0048608,GO:0051301,GO:0010342,GO:0009960,GO:0048731,GO:0010154,GO:0008150,GO:0007349,GO:0043229,GO:0048856,GO:0043227,GO:0099081,GO:0043228,GO:0044446,GO:0005623,GO:0048646,GO:0044428,GO:0044430,GO:0005737,GO:0043232,GO:0032501,GO:0009987,GO:0007275,GO:0043226,GO:0005634,GO:0061458,GO:…
SORBI_3002G283200	8.23518	3.4552	1.01417	3.40691	0.000657019	0.0297399		8063334		4558.Sb01g045180.1
SORBI_3009G234300	17581.8	3.45776	0.988519	3.49792	0.000468896	0.02464		8063610	GO:0004674,GO:0005575,GO:0006807,GO:1901564,GO:0044464,GO:0003674,GO:0065007,GO:0016310,GO:0044260,GO:0023014,GO:0008150,GO:0043229,GO:0043170,GO:0043227,GO:0023052,GO:0006793,GO:0051716,GO:0050794,GO:0005623,GO:0140096,GO:0007165,GO:0007154,GO:0005737,GO:0006468,GO:0009987,GO:0019222,GO:0016740,GO:0043226,GO:0005634,GO:0044238,GO:0006464,GO:0035556,GO:0003824,GO:0050789,GO:0008152,GO:0000165,GO:…	4558.Sb03g032720.1		cytidine deaminase 1	cytidine deaminase 1
SORBI_3003G324900	20.1678	3.47042	0.875784	3.96264	7.41251e-05	0.00875953
SORBI_3004G180200	3.7718	3.47978	1.06189	3.27696	0.00104932	0.0377786		8068895		4558.Sb06g021060.1
SORBI_3002G261000	42.0777	3.48294	0.988911	3.52199	0.000428313	0.0237185				4558.Sb07g027730.1		uncharacterized LOC8055176	uncharacterized protein LOC8055176
SORBI_3008G089233	24.8496	3.48688	0.936471	3.72343	0.000196533	0.0155088				4558.Sb09g030170.1		TPR repeat-containing thioredoxin TTL1	TPR repeat-containing thioredoxin TTL1
SORBI_3001G107550	13.203	3.48887	1.06115	3.28782	0.00100966	0.0370529				4558.Sb07g008530.1		protein GLUTAMINE DUMPER 1	protein GLUTAMINE DUMPER 1
SORBI_3010G017200	11.8952	3.5107	1.01187	3.46952	0.000521393	0.026388
SORBI_3006G093700	65.5386	3.51536	0.987308	3.56054	0.000370087	0.0217405			GO:0006355,GO:0080090,GO:0005575,GO:0044464,GO:0003674,GO:0003700,GO:0065007,GO:0043565,GO:2000112,GO:0008150,GO:0043229,GO:0043227,GO:0031326,GO:0050794,GO:0005623,GO:0003676,GO:0010556,GO:0019222,GO:0043226,GO:0005634,GO:0051171,GO:0003677,GO:0050789,GO:0060255,GO:0043231,GO:1901363,GO:0010468,GO:0005622,GO:1903506,GO:0031323,GO:0044424,GO:0019219,GO:0097159,GO:0009889,GO:2001141,GO:0140110,GO:…	4558.Sb03g008760.1		isoflavone reductase homolog IRL	isoflavone reductase homolog IRL
SORBI_3001G429700	3219.69	3.52342	0.984775	3.5779	0.000346368	0.0211748		8054303
SORBI_3001G254300	83.2259	3.53548	0.697062	5.07198	3.93704e-07	0.000441987		8067542	GO:0005575,GO:0044464,GO:0044424,GO:0005623,GO:0005737,GO:0005829,GO:0044444,GO:0005622	4558.Sb01g031130.1		suppressor protein SRP40	suppressor protein SRP40
SORBI_3004G317600	4.89253	3.54221	1.01954	3.47434	0.00051211	0.0262954
SORBI_3010G209100	182.439	3.54581	1.06607	3.32606	0.000880829	0.0348963		8058420	GO:0006355,GO:0080090,GO:0005575,GO:0044464,GO:0002682,GO:0010243,GO:0065007,GO:0002831,GO:0031327,GO:0032101,GO:2000112,GO:0050776,GO:0008150,GO:0010629,GO:0043229,GO:0045892,GO:0043227,GO:0031326,GO:0009605,GO:0042221,GO:0010605,GO:0050794,GO:0005623,GO:0043900,GO:0051704,GO:0009890,GO:0010556,GO:0019222,GO:0045934,GO:0043226,GO:0005634,GO:0051171,GO:0051172,GO:0009892,GO:0043207,GO:1901698,GO:…	4558.Sb01g046585.1
SORBI_3006G226400	165.349	3.54705	1.04943	3.37998	0.000724916	0.0313006
SORBI_3006G081600	1671.46	3.54878	0.893567	3.97148	7.1429e-05	0.00848151		8074003		4558.Sb01g036310.1
SORBI_3007G206000	45.6759	3.55609	1.0405	3.41767	0.000631606	0.0293222		8064009
SORBI_3007G004400	234.942	3.56403	0.990566	3.59797	0.00032071	0.0201839
SORBI_3004G236600	865.995	3.56552	1.09442	3.2579	0.00112239	0.0393122			GO:0019005,GO:0080090,GO:0005575,GO:0006807,GO:0044464,GO:1901564,GO:1990234,GO:0044257,GO:0003674,GO:0065007,GO:0044260,GO:0008150,GO:0030163,GO:0043229,GO:0031461,GO:0043227,GO:0043170,GO:0005777,GO:0006511,GO:0009056,GO:0051603,GO:0044389,GO:0005623,GO:0009057,GO:0019899,GO:0005737,GO:0030162,GO:0032991,GO:0044444,GO:0042579,GO:0009987,GO:0019222,GO:0000151,GO:0043226,GO:0005634,GO:0044238,GO:…	4558.Sb03g046490.1		pentatricopeptide repeat-containing protein At3g13880	pentatricopeptide repeat-containing protein At3g13880
SORBI_3009G178850	24.2716	3.57604	0.975257	3.66677	0.000245636	0.0172728
SORBI_3007G162200	15.4948	3.57721	1.00183	3.57069	0.000356043	0.0213436			GO:0042335,GO:0032502,GO:0010038,GO:0008150,GO:0001101,GO:0048856,GO:0042221,GO:0006972,GO:0006970,GO:0032501,GO:0014070,GO:0007275,GO:0009719,GO:0010035,GO:0009751,GO:0046677,GO:0010033,GO:0050896,GO:1901700,GO:0006950,GO:0042493,GO:0009651,GO:0009725,GO:0010226,GO:0042538,GO:0009628	4558.Sb03g044740.1		wall-associated receptor kinase-like 20	wall-associated receptor kinase-like 20
SORBI_3001G113800	1204.32	3.59686	0.767574	4.68601	2.7858e-06	0.00108629		8063373
SORBI_3010G277400	47.3946	3.60831	0.780023	4.6259	3.72979e-06	0.0012738				4558.Sb04g019750.1
SORBI_3003G139600	55.2688	3.61607	1.10283	3.2789	0.00104212	0.037574				4558.Sb01g025310.1
SORBI_3009G190400	15.5799	3.62391	1.11765	3.24245	0.00118508	0.0405391		8067484	GO:0071840,GO:0005575,GO:0006807,GO:0044464,GO:1901564,GO:0009058,GO:0003674,GO:0065003,GO:0022618,GO:0009059,GO:0044260,GO:0022626,GO:0008150,GO:0043229,GO:0043170,GO:0043228,GO:0044446,GO:0034622,GO:0005623,GO:0043933,GO:1990904,GO:0003723,GO:0003676,GO:0044445,GO:0044249,GO:0005737,GO:0005829,GO:0032991,GO:0043232,GO:0022613,GO:0009987,GO:0044444,GO:0005488,GO:0043226,GO:0044238,GO:0022625,GO:…	4558.Sb01g007990.1
SORBI_3006G195900	14.6511	3.62916	1.03257	3.51467	0.000440296	0.0240585
SORBI_3001G264700	39.0329	3.63448	0.896445	4.05432	5.02802e-05	0.00675211		8062787		4558.Sb09g030520.1
SORBI_3010G260800	136.666	3.64507	1.13509	3.21125	0.00132161	0.0434634			GO:0046483,GO:0006260,GO:0009058,GO:0048527,GO:0050794,GO:0005623,GO:0032501,GO:0010389,GO:0044238,GO:0007346,GO:0050789,GO:0010444,GO:0005622,GO:0042023,GO:0009653,GO:0051726,GO:0071704,GO:0090627,GO:0010102,GO:0090696,GO:0034645,GO:0048580,GO:0051094,GO:0044237,GO:1901990,GO:0044464,GO:0065007,GO:0051240,GO:0048731,GO:0008150,GO:0048856,GO:0048582,GO:0048646,GO:0010015,GO:0044249,GO:0008283,GO:…	4558.Sb03g012990.1		probable sarcosine oxidase	probable sarcosine oxidase
SORBI_3004G220600	62.5434	3.64576	0.97538	3.73778	0.00018565	0.0149312		80661698066167		4558.Sb03g042780.1		protein ENDOSPERM DEFECTIVE 1	protein ENDOSPERM DEFECTIVE 1
SORBI_3007G050600	6666	3.65617	0.947207	3.85995	0.000113409	0.011287		8069637	GO:0070085,GO:0005575,GO:0071669,GO:0044464,GO:0016758,GO:0003674,GO:0008150,GO:0043229,GO:0043227,GO:0051753,GO:0071554,GO:0005623,GO:0005737,GO:0000030,GO:0044444,GO:0009987,GO:0016740,GO:0043226,GO:0016757,GO:0003824,GO:0005794,GO:0008152,GO:0043231,GO:0005622,GO:0012505,GO:0044424,GO:0019187,GO:0097502	4558.Sb02g031590.1		uncharacterized LOC8063334	uncharacterized protein LOC8063334
SORBI_3004G273400	30.922	3.66172	0.911003	4.01944	5.83378e-05	0.00730264		8073884		4558.Sb09g028690.1		mitogen-activated protein kinase 7	mitogen-activated protein kinase 7 isoform X1
SORBI_3009G227650	9.03991	3.6641	1.16566	3.14336	0.0016702	0.0494612				4558.Sb03g037105.1
SORBI_3007G202700	511.752	3.67824	1.11485	3.29931	0.000969231	0.03638			GO:0032940,GO:0051234,GO:0006810,GO:0006887,GO:0009987,GO:0008150,GO:0016192,GO:0046903,GO:0051179	4558.Sb04g022960.1		probable serine/threonine-protein kinase At1g54610	probable serine/threonine-protein kinase At1g54610
SORBI_3010G271100	132.896	3.68754	0.885199	4.16577	3.10304e-05	0.00513219				4558.Sb02g029570.1
SORBI_3004G073000	80.2984	3.68908	1.17101	3.15034	0.00163082	0.0489406
SORBI_3009G044400	399.609	3.68939	1.06295	3.47091	0.00051869	0.0263052		8075978
SORBI_3001G138700	3.48898	3.70443	1.07936	3.43206	0.000599023	0.0282531
SORBI_3004G077700	22.7115	3.70612	0.735488	5.039	4.6797e-07	0.000462317				4558.Sb01g040410.1		protein FANTASTIC FOUR 3	protein FANTASTIC FOUR 3
SORBI_3004G236550	147.519	3.71206	1.14397	3.24491	0.00117489	0.0403018				4558.Sb01g022470.1		uncharacterized oxidoreductase At4g09670	uncharacterized oxidoreductase At4g09670
SORBI_3003G047200	5.67008	3.72137	1.10681	3.36224	0.00077312	0.0323373		8078792		4558.Sb04g034860.1
SORBI_3002G394900	7.08017	3.73152	1.11131	3.35777	0.000785746	0.0325829			GO:0003006,GO:0016787,GO:0040007,GO:0071840,GO:0048869,GO:0032989,GO:0032502,GO:0003674,GO:0009860,GO:0008150,GO:0000904,GO:0048856,GO:0048588,GO:0009056,GO:0009826,GO:0051704,GO:0016788,GO:0048868,GO:0032501,GO:0009987,GO:0009932,GO:0016043,GO:0003824,GO:0000902,GO:0008152,GO:0048589,GO:0009856,GO:0052689,GO:0009653,GO:0030154,GO:0000003,GO:0060560,GO:0022414,GO:0016049,GO:0048468,GO:0044706	4558.Sb06g029540.1
SORBI_3009G174800	41.7344	3.73451	0.974933	3.83053	0.000127866	0.0120536		8077008	GO:0015036,GO:0005575,GO:0034599,GO:0044464,GO:0006979,GO:0003674,GO:0098754,GO:0065007,GO:0016209,GO:0055114,GO:0016651,GO:0008150,GO:0042221,GO:0051716,GO:0019725,GO:0050794,GO:0005623,GO:0004791,GO:0047134,GO:0005737,GO:0097237,GO:0016491,GO:0009987,GO:0098869,GO:0003824,GO:0045454,GO:0050789,GO:0008152,GO:0016667,GO:0042592,GO:0033554,GO:0070887,GO:0005622,GO:0009636,GO:0050896,GO:0044424,GO:…	4558.Sb06g016840.1		uncharacterized LOC8074003	uncharacterized protein LOC8074003
SORBI_3003G294500	5.55432	3.75796	1.13874	3.30012	0.000966432	0.0363302	DRP5A	8075569	GO:0016787,GO:0071840,GO:0005575,GO:0000278,GO:0006996,GO:0016817,GO:0044464,GO:0007005,GO:0051301,GO:0003674,GO:0009504,GO:0008150,GO:1903047,GO:0000910,GO:0000911,GO:0061640,GO:0005623,GO:0017111,GO:0005737,GO:0022402,GO:0044444,GO:0016462,GO:0009987,GO:0000266,GO:1902410,GO:0016043,GO:0003824,GO:0003924,GO:0032506,GO:0016818,GO:0005622,GO:0000281,GO:0007049,GO:0048285,GO:0044424,GO:0008092,GO:…	4558.Sb07g027340.1		tetraketide alpha-pyrone reductase 1	tetraketide alpha-pyrone reductase 1
SORBI_3009G165600	76.733	3.76315	1.11108	3.38692	0.000706831	0.0311182		8072556		4558.Sb07g000580.1
SORBI_3004G268700	6131.76	3.77208	0.984036	3.83328	0.000126446	0.0119654	CYP707A1	8073163	GO:1901615,GO:0009058,GO:0003674,GO:0006066,GO:0009416,GO:0042445,GO:0001101,GO:0016054,GO:0009056,GO:0042221,GO:1902644,GO:0032501,GO:0044238,GO:0016132,GO:0044255,GO:0042446,GO:0009415,GO:0071704,GO:0044242,GO:0016115,GO:0016125,GO:0044237,GO:0009687,GO:0065007,GO:0055114,GO:0008150,GO:0008300,GO:0048856,GO:0006082,GO:0008202,GO:1901616,GO:0016042,GO:1901360,GO:0016491,GO:0016128,GO:0007275,GO:…	4558.Sb04g027910.1
SORBI_3010G225500	92.2616	3.78181	1.07776	3.50895	0.000449886	0.0242076
SORBI_3010G008600	2643.16	3.78188	1.02634	3.6848	0.000228879	0.0167245	CSLD2	8066890	GO:0071669,GO:0003674,GO:0044431,GO:0005623,GO:0097708,GO:0032501,GO:0021700,GO:0031410,GO:0098588,GO:0009653,GO:0031982,GO:0005622,GO:0012505,GO:0090627,GO:0019187,GO:0010053,GO:0044464,GO:0048764,GO:0048731,GO:0008150,GO:0048856,GO:0071554,GO:0098791,GO:0010015,GO:0000030,GO:0044444,GO:0016740,GO:0031090,GO:0007275,GO:0031224,GO:0031300,GO:0043226,GO:0016020,GO:0005783,GO:0050896,GO:0044424,GO:…
SORBI_3004G203200	14.6505	3.78511	1.12229	3.37266	0.000744469	0.0316181		8056481	GO:0019005,GO:0051052,GO:0044257,GO:0003674,GO:0051972,GO:2000573,GO:0031328,GO:0001101,GO:0031461,GO:0009056,GO:0042221,GO:0051716,GO:0044389,GO:0050794,GO:0005623,GO:0030162,GO:0050790,GO:0032501,GO:0019222,GO:0009737,GO:0009719,GO:0051171,GO:0044238,GO:0050789,GO:0051054,GO:0046677,GO:0007623,GO:0071365,GO:0044265,GO:0060255,GO:0043632,GO:0005622,GO:0009636,GO:0043161,GO:0071704,GO:0042493,GO:…	4558.Sb01g010110.1		receptor protein kinase TMK1	receptor protein kinase TMK1
SORBI_3002G386200	2506.87	3.78957	1.10028	3.4442	0.000572754	0.0279005		8063517	GO:0043226,GO:0005509,GO:0005575,GO:0044464,GO:0044424,GO:0005623,GO:0046872,GO:0005622,GO:0003674,GO:0043167,GO:0005737,GO:0005739,GO:0043231,GO:0044444,GO:0005488,GO:0043229,GO:0043169,GO:0043227	4558.Sb10g031100.1
SORBI_3003G266700	5.63618	3.79456	0.979039	3.8758	0.000106276	0.0107135		8063106		4558.Sb03g011890.1
SORBI_3002G429000	26.6745	3.80315	1.17085	3.24818	0.00116144	0.0400486	PDC3		GO:0005575,GO:0044464,GO:0003824,GO:0005623,GO:0003674,GO:0016830,GO:0016829,GO:0016831,GO:0005622	4558.Sb09g024920.1		uncharacterized LOC8067484	uncharacterized protein LOC8067484
SORBI_3001G304700	2182.66	3.80449	0.878019	4.33304	1.47068e-05	0.00327232	PDH	8058116	GO:0046483,GO:0003674,GO:0001101,GO:0016054,GO:0050660,GO:0009056,GO:0042221,GO:0005623,GO:0048037,GO:0009065,GO:0009064,GO:0050662,GO:0044238,GO:0009415,GO:1901363,GO:0005622,GO:0071704,GO:0006562,GO:0097159,GO:1901565,GO:0005488,GO:0044237,GO:1901265,GO:0044464,GO:0042742,GO:0055114,GO:0008150,GO:0006536,GO:0006082,GO:0009063,GO:1901360,GO:0044444,GO:0016491,GO:0043226,GO:0043207,GO:0009617,GO:…	4558.Sb06g022027.1
SORBI_3006G272500	46.4694	3.80598	1.07891	3.52761	0.000419327	0.0234702		8076487		4558.Sb01g025840.1		peptidyl-prolyl cis-trans isomerase	peptidyl-prolyl cis-trans isomerase
SORBI_3001G164800	5.83352	3.80967	1.15826	3.28914	0.00100493	0.0369373				4558.Sb10g029720.1
SORBI_3009G190700	1611.52	3.8101	1.13628	3.35313	0.000799032	0.0327816				4558.Sb04g026520.1		phenylalanine ammonia-lyase	phenylalanine ammonia-lyase | phenylalanine ammonia-lyase
SORBI_3007G192300	319.534	3.81532	1.07999	3.53274	0.000411271	0.0232438		8060947		4558.Sb07g004110.1		probable mixed-linked glucan synthase 6	probable mixed-linked glucan synthase 6
SORBI_3004G249200	10.7679	3.83935	0.983491	3.9038	9.46944e-05	0.00994407	nad5			4558.Sb04g031070.1		oligopeptide transporter 4	oligopeptide transporter 4
SORBI_3001G135000	25.2648	3.84503	1.17805	3.26389	0.00109893	0.0388662
SORBI_3007G196000	22.1147	3.84901	1.13695	3.3854	0.000710756	0.0311798		8062406		4558.Sb07g027000.1
SORBI_3003G436100	20.6889	3.85412	1.18659	3.24806	0.00116195	0.0400486				4558.Sb10g030580.1
SORBI_3001G069700	182.263	3.85568	1.22353	3.15128	0.00162556	0.0489344		8083935	GO:0005575,GO:0044464,GO:0008150,GO:0043229,GO:0043227,GO:0019752,GO:0005623,GO:0006082,GO:0005737,GO:0044444,GO:0009987,GO:0043226,GO:0044238,GO:0044255,GO:0008152,GO:0043436,GO:0043231,GO:0005783,GO:0005622,GO:0006631,GO:0071704,GO:0000038,GO:0012505,GO:0044424,GO:0044281,GO:0006629,GO:0032787,GO:0044237	4558.Sb04g006075.1
SORBI_3001G402200	1087.17	3.86282	1.01899	3.79083	0.000150143	0.0132512		8081112		4558.Sb09g003790.1		1-aminocyclopropane-1-carboxylate oxidase	1-aminocyclopropane-1-carboxylate oxidase
SORBI_3002G328300	131.18	3.86491	1.08076	3.57611	0.000348749	0.0212153		8084082
SORBI_3010G088800	3.79899	3.8751	1.06386	3.64248	0.000270028	0.0183823		8065493
SORBI_3006G132900	10.1297	3.87538	1.13265	3.42153	0.000622707	0.0290182		8073716
SORBI_3007G197000	25.27	3.88234	1.13088	3.43304	0.000596856	0.0282531		8060969	GO:0003006,GO:0016787,GO:0048869,GO:0071840,GO:0005575,GO:0010584,GO:0031225,GO:0032502,GO:0009791,GO:0032989,GO:0044464,GO:0009790,GO:0048608,GO:0003674,GO:0048731,GO:0008150,GO:0010154,GO:0048856,GO:0010927,GO:0048229,GO:0071944,GO:0005623,GO:0001871,GO:0048646,GO:0010208,GO:0005886,GO:0030198,GO:0009987,GO:0032501,GO:0031224,GO:0007275,GO:0061458,GO:0016043,GO:0003824,GO:0009555,GO:0030246,GO:…	4558.Sb03g004110.1		uncharacterized LOC8078792	uncharacterized protein LOC8078792
SORBI_3002G261200	21.4126	3.88881	1.17029	3.32293	0.000890768	0.0349232				4558.Sb02g041000.1
SORBI_3005G133750	8.54374	3.89363	1.17917	3.30202	0.000959927	0.0362512				4558.Sb09g023540.1		thioredoxin H5	thioredoxin H5
SORBI_3001G465600	8.85484	3.89661	1.14649	3.39873	0.000676992	0.0304242	4CL1		GO:0016874,GO:0005575,GO:0044464,GO:0009058,GO:0019438,GO:0003674,GO:0006725,GO:0019748,GO:0016207,GO:0008150,GO:0005623,GO:0044237,GO:0044249,GO:0005737,GO:0016878,GO:1901360,GO:0009987,GO:0009699,GO:0016405,GO:0003824,GO:0016877,GO:0008152,GO:0009698,GO:1901576,GO:0005622,GO:0071704,GO:1901362,GO:0044424,GO:0044550	4558.Sb03g034500.1		dynamin-related protein 5A	dynamin-related protein 5A
SORBI_3010G251700	364.897	3.92091	1.22261	3.20699	0.0013413	0.0438297		8065571	GO:0051234,GO:0005575,GO:0044464,GO:0015081,GO:0003674,GO:0008150,GO:0051179,GO:0098662,GO:0071944,GO:0005623,GO:0006810,GO:0055085,GO:0030001,GO:0022890,GO:0098655,GO:0005886,GO:0015075,GO:0098660,GO:0015318,GO:0015077,GO:0016020,GO:0015672,GO:0006812,GO:0022857,GO:0006814,GO:0035725,GO:0008324,GO:0034220,GO:0046873,GO:0006811,GO:0005215	4558.Sb09g022760.1		DNA-directed RNA polymerases II, IV and V subunit 9A	DNA-directed RNA polymerases II, IV and V subunit 9A
SORBI_3002G113300	3.97545	3.92216	1.19138	3.29211	0.000994371	0.0369145		8057321		4558.Sb04g030660.1		abscisic acid 8'-hydroxylase 1	abscisic acid 8'-hydroxylase 1
SORBI_3002G094600	235.342	3.93327	1.13257	3.47287	0.000514932	0.0263052		8054430
SORBI_3005G166000	9.44781	3.9435	1.18661	3.32332	0.000889515	0.0349232				4558.Sb10g000980.1		cellulose synthase-like protein D2	cellulose synthase-like protein D2
SORBI_3008G046700	94.3793	3.95729	1.08648	3.64231	0.000270197	0.0183823				4558.Sb04g024950.1		BTB/POZ and TAZ domain-containing protein 1	BTB/POZ and TAZ domain-containing protein 1
SORBI_3009G214700	13.4911	3.96575	1.24595	3.18292	0.00145798	0.0462249		8061079	GO:0006355,GO:0080090,GO:0005575,GO:0044464,GO:0003674,GO:0003700,GO:0065007,GO:2000241,GO:2000112,GO:0008150,GO:0043229,GO:0043227,GO:0031326,GO:0050794,GO:0005623,GO:0051239,GO:2000028,GO:0010556,GO:0019222,GO:0043226,GO:0005634,GO:0051171,GO:0048580,GO:0050789,GO:0050793,GO:0060255,GO:0043231,GO:0010468,GO:0048586,GO:0005622,GO:0048587,GO:0031323,GO:0044424,GO:0048583,GO:0019219,GO:0009889,GO:…	4558.Sb02g040240.1		probable calcium-binding protein CML45	probable calcium-binding protein CML45
SORBI_3001G087800	148.671	3.97389	1.10784	3.58706	0.000334428	0.020753			GO:0040007,GO:0009933,GO:0051234,GO:0048827,GO:0032502,GO:0048366,GO:0009965,GO:0065007,GO:0048731,GO:0008150,GO:0051179,GO:0048507,GO:0010305,GO:0048856,GO:0010051,GO:0060918,GO:0099402,GO:0006810,GO:0048367,GO:0048532,GO:0007389,GO:0009926,GO:0032501,GO:0009987,GO:0010016,GO:1905392,GO:0007275,GO:0009914,GO:0010540,GO:0009888,GO:0009825,GO:0010817,GO:0009653,GO:0003002,GO:0009956,GO:0016049,GO:…	4558.Sb09g023175.1		uncharacterized LOC8063106	uncharacterized protein LOC8063106 isoform X1
SORBI_3003G214650	20.9999	3.97902	0.947199	4.20083	2.65938e-05	0.00477542				4558.Sb02g043900.1
SORBI_3005G024300	111.853	3.98509	1.06638	3.73704	0.000186202	0.0149312		8083070		4558.Sb01g029660.1		proline dehydrogenase 2, mitochondrial	proline dehydrogenase 2, mitochondrial
SORBI_3006G203400	1305.95	3.98639	1.02655	3.88328	0.000103059	0.010518		8072276		4558.Sb06g033400.1		probable LRR receptor-like serine/threonine-protein kinase At1g63430	probable LRR receptor-like serine/threonine-protein kinase At1g63430 isoform X1
SORBI_3004G269300	14.5375	3.99824	1.17766	3.39508	0.000686076	0.0304761				4558.Sb09g024950.1
SORBI_3003G337900	1402.75	4.00599	0.691135	5.79624	6.78165e-09	3.34986e-05		8085397		4558.Sb07g026130.1		peroxidase 51	peroxidase 51
SORBI_3008G025100	70.5455	4.01392	0.989882	4.05495	5.01459e-05	0.00675211		8067158
SORBI_3003G376800	298.425	4.02241	0.944744	4.25767	2.06566e-05	0.00408084				4558.Sb01g011800.1
SORBI_3006G208800	2097.58	4.02586	1.26965	3.17085	0.00151992	0.0471004	ECT9			4558.Sb07g026450.1		ubiquitin carboxyl-terminal hydrolase 2	ubiquitin carboxyl-terminal hydrolase 2
SORBI_3001G134150	7.51748	4.0467	1.15307	3.50951	0.000448937	0.0242076				4558.Sb03g046690.1
SORBI_3003G303200	139.154	4.07981	1.2166	3.35345	0.000798115	0.0327816		8072103	GO:0003674,GO:0022604,GO:0010769,GO:0001558,GO:0050794,GO:0005623,GO:0032501,GO:0017048,GO:0016043,GO:0042802,GO:0050789,GO:0009856,GO:0009793,GO:0009653,GO:0051510,GO:0005515,GO:0005085,GO:0005488,GO:0003006,GO:0071840,GO:0044464,GO:0009790,GO:0009860,GO:0051020,GO:0065007,GO:2000241,GO:0048731,GO:0008150,GO:0000904,GO:0048856,GO:0060284,GO:0019899,GO:0042995,GO:0051239,GO:0007275,GO:0000902,GO:…	4558.Sb01g006300.1		dihydroceramide fatty acyl 2-hydroxylase FAH1	dihydroceramide fatty acyl 2-hydroxylase FAH1
SORBI_3001G403300	1310.44	4.09649	0.821582	4.9861	6.16109e-07	0.000528899		8081117	GO:0003674,GO:0001101,GO:0032515,GO:0042221,GO:0051716,GO:0009867,GO:0050794,GO:0005623,GO:0010923,GO:0050790,GO:0019222,GO:0009737,GO:0009719,GO:0051171,GO:0042802,GO:0035305,GO:0050789,GO:0035303,GO:0060255,GO:0005622,GO:0019888,GO:0010921,GO:0051246,GO:0009753,GO:0005515,GO:0051248,GO:0005488,GO:0080090,GO:0071215,GO:0044464,GO:0071310,GO:0065007,GO:0008150,GO:0043177,GO:0010605,GO:0042803,GO:…	4558.Sb01g038050.1		sex determination protein tasselseed-2	sex determination protein tasselseed-2
SORBI_3010G179850	28.192	4.09945	1.20861	3.39188	0.000694158	0.0307246				4558.Sb02g035490.1		glucan endo-1,3-beta-glucosidase 13	glucan endo-1,3-beta-glucosidase 13
SORBI_3003G426400	775	4.10031	1.13717	3.60573	0.000311276	0.0199605		8081335		4558.Sb10g007700.1		7-deoxyloganetin glucosyltransferase	7-deoxyloganetin glucosyltransferase
SORBI_3001G079300	18.0156	4.10286	1.21214	3.38481	0.000712269	0.0311908		8083975		4558.Sb06g021280.1		uncharacterized LOC8073716	uncharacterized protein LOC8073716
SORBI_3004G233100	109.391	4.10313	1.15542	3.55119	0.000383489	0.0222857				4558.Sb07g026540.1		probable glucan endo-1,3-beta-glucosidase A6	probable glucan endo-1,3-beta-glucosidase A6
SORBI_3007G051800	3408.07	4.11192	1.19617	3.43757	0.000586953	0.0280941		8069641	GO:0006355,GO:0080090,GO:0003674,GO:0003700,GO:0065007,GO:2000112,GO:0008150,GO:0031326,GO:0050794,GO:0010556,GO:0019222,GO:0051171,GO:0050789,GO:0060255,GO:0010468,GO:0031323,GO:0019219,GO:0009889,GO:2001141,GO:0140110,GO:0051252,GO:1903506	4558.Sb02g029590.1
SORBI_3003G307801	223.392	4.11576	1.21932	3.37545	0.000736957	0.0314359
SORBI_3004G046400	17.0196	4.11611	1.2494	3.29448	0.000986034	0.0368339				4558.Sb01g043680.1
SORBI_3002G416700	96.0133	4.12007	1.15071	3.58047	0.00034298	0.0210197		8078554		4558.Sb10g029000.1		probable cation transporter HKT9	probable cation transporter HKT9
SORBI_3006G120000	38.1551	4.12163	1.24121	3.32066	0.000898049	0.035095		8058712	GO:0005575,GO:0044464,GO:0071944,GO:0005623,GO:0016020,GO:0005886	4558.Sb02g009680.1		transmembrane protein 97	transmembrane protein 97
SORBI_3009G020600	3.72437	4.12535	1.07587	3.83442	0.000125863	0.011956				4558.Sb02g007810.1		probable cellulose synthase A catalytic subunit 6 [UDP-forming]	probable cellulose synthase A catalytic subunit 6 [UDP-forming]
SORBI_3001G341100	860.649	4.12581	0.985377	4.18704	2.82617e-05	0.00491555				4558.Sb05g022670.1
SORBI_3003G018150	759.034	4.12875	1.026	4.02412	5.71893e-05	0.00725122				4558.Sb01g007890.1
SORBI_3002G368600	14.0681	4.12891	0.997775	4.13812	3.50159e-05	0.0055037		8079021	GO:0071840,GO:0005575,GO:0006807,GO:0044464,GO:0046483,GO:0055086,GO:0071669,GO:1901135,GO:0003674,GO:0006725,GO:0008150,GO:0043229,GO:0043227,GO:0071554,GO:0006793,GO:0005623,GO:0042546,GO:0005737,GO:1901360,GO:0005829,GO:0044444,GO:0009987,GO:0006139,GO:0043226,GO:0044238,GO:0003824,GO:0009832,GO:0005794,GO:0033356,GO:0034641,GO:0008152,GO:0043231,GO:0016853,GO:0005622,GO:0071704,GO:0012505,GO:…
SORBI_3004G219900	53121	4.13178	1.26254	3.27259	0.00106568	0.0380348	PPCK2	8066165	GO:1901654,GO:0003674,GO:0009416,GO:0016310,GO:0042221,GO:0006793,GO:0051716,GO:0050794,GO:0005623,GO:0071496,GO:0044238,GO:0050789,GO:0046677,GO:0043412,GO:0018193,GO:0004672,GO:0005622,GO:0009636,GO:0071704,GO:0060992,GO:0042493,GO:0005515,GO:0018105,GO:0005488,GO:0044237,GO:0044464,GO:0065007,GO:0010857,GO:0018209,GO:0008150,GO:0005516,GO:0046898,GO:0006468,GO:0016740,GO:0043226,GO:0005634,GO:…	4558.Sb05g002010.1		neo-calmodulin	neo-calmodulin
SORBI_3009G011300	5.66618	4.13754	1.23993	3.33691	0.000847144	0.0339105		8067319
SORBI_3004G329201	214.955	4.14639	1.25295	3.30931	0.000935263	0.0359502			GO:0051234,GO:0071840,GO:0005575,GO:0031970,GO:0006996,GO:0044429,GO:0044464,GO:0007005,GO:0008535,GO:0003674,GO:0046914,GO:0043167,GO:0065003,GO:0005507,GO:0016531,GO:0005758,GO:0008150,GO:0031967,GO:0051179,GO:0043229,GO:0017004,GO:0043227,GO:0033108,GO:0044446,GO:0031974,GO:0034622,GO:0005623,GO:0006810,GO:0031975,GO:0043933,GO:0030001,GO:0005737,GO:0016530,GO:0044444,GO:0009987,GO:0005740,GO:…	4558.Sb08g002190.1		protein LURP-one-related 8	protein LURP-one-related 8
SORBI_3001G015000	22.9975	4.14681	1.01463	4.087	4.36984e-05	0.00631148		8060885		4558.Sb03g041670.1
SORBI_3001G364700	21.524	4.14788	1.18303	3.50614	0.000454663	0.0243058			GO:0005575,GO:0120025,GO:0044464,GO:0009058,GO:0016758,GO:0003674,GO:0008194,GO:0008150,GO:0043229,GO:0043170,GO:0043227,GO:0005623,GO:0042995,GO:0005737,GO:0044444,GO:0016740,GO:0043226,GO:0044238,GO:0016757,GO:0003824,GO:0005794,GO:0008152,GO:0090406,GO:0043231,GO:1901576,GO:0047262,GO:0005622,GO:0071704,GO:0012505,GO:0044424,GO:0016051,GO:0005975,GO:0000271,GO:0005976,GO:0009059	4558.Sb06g027960.1
SORBI_3001G287301	5.42994	4.15485	1.01959	4.075	4.60149e-05	0.00649414	ATXN3		GO:0046483,GO:0099537,GO:0006996,GO:0031331,GO:0035640,GO:0080135,GO:0044257,GO:0003674,GO:0061578,GO:0031967,GO:0098732,GO:0009056,GO:0042221,GO:0051716,GO:0044389,GO:0050794,GO:0005623,GO:0003676,GO:0044428,GO:0007268,GO:0030162,GO:0016569,GO:0032501,GO:0019222,GO:0034605,GO:0098916,GO:0051171,GO:0044238,GO:0016043,GO:0042802,GO:0006289,GO:0007610,GO:0050789,GO:0009894,GO:0009896,GO:0032270,GO:…
SORBI_3001G134900	160.593	4.15729	0.968708	4.29159	1.774e-05	0.00368187			GO:0009058,GO:0050508,GO:0007167,GO:0090100,GO:0003674,GO:0033692,GO:0030204,GO:0015020,GO:0030210,GO:0051716,GO:0090097,GO:0050794,GO:0005623,GO:0008375,GO:0050509,GO:0044238,GO:0050789,GO:0090263,GO:0060828,GO:0005622,GO:0071704,GO:0008589,GO:0012505,GO:0007178,GO:0050654,GO:0034645,GO:0044237,GO:0044464,GO:0065007,GO:1901137,GO:0008150,GO:0048584,GO:0009100,GO:0045880,GO:0030206,GO:0006082,GO:…	4558.Sb03g035210.1		rop guanine nucleotide exchange factor 9	rop guanine nucleotide exchange factor 9 isoform X1
SORBI_3001G056400	15.475	4.18122	1.03241	4.04997	5.12237e-05	0.00676536		8081255	GO:0009507,GO:0046483,GO:0009058,GO:0009072,GO:0003674,GO:0033037,GO:0052386,GO:0044106,GO:0042221,GO:0051716,GO:0005623,GO:0016835,GO:0000162,GO:0009719,GO:0044238,GO:0042401,GO:0016043,GO:0044435,GO:0005622,GO:0071704,GO:0006586,GO:0044271,GO:0052482,GO:0044237,GO:0016832,GO:0071840,GO:0046219,GO:0044464,GO:0009309,GO:0042742,GO:0009308,GO:0008150,GO:0044283,GO:0071554,GO:0006082,GO:0044249,GO:…	4558.Sb01g038150.1		abscisic acid receptor PYL4	abscisic acid receptor PYL4
SORBI_3001G074400	3565.62	4.18279	0.844966	4.95025	7.41179e-07	0.000572051		8083956
SORBI_3007G045500	19682.9	4.19568	1.33198	3.14997	0.00163287	0.0489426		8069618		4558.Sb03g045840.1		probable glutathione S-transferase	probable glutathione S-transferase
SORBI_3004G310400	6.91978	4.19976	1.24549	3.37198	0.000746289	0.0316181			GO:0006807,GO:1901564,GO:0004842,GO:0044257,GO:0003674,GO:0044260,GO:0070647,GO:0008150,GO:0030163,GO:0043170,GO:0000209,GO:0051603,GO:0006511,GO:0009056,GO:0009057,GO:0140096,GO:0032446,GO:0009987,GO:0016740,GO:0044238,GO:0006464,GO:0010498,GO:0003824,GO:0006508,GO:0008152,GO:0061630,GO:0016567,GO:0043412,GO:0044265,GO:0019538,GO:0036211,GO:0043632,GO:0043161,GO:0044267,GO:0071704,GO:0044248,GO:…
SORBI_3006G095600	6771.67	4.20174	0.717653	5.85483	4.77505e-09	3.34986e-05		8065835	GO:0090567,GO:0009507,GO:0048827,GO:0003674,GO:0009416,GO:0001101,GO:0042221,GO:0005623,GO:0032501,GO:0009719,GO:0044238,GO:0044255,GO:0044435,GO:0046677,GO:0048653,GO:0005622,GO:0071704,GO:0016701,GO:0042493,GO:0009753,GO:0016702,GO:0010193,GO:0044237,GO:0003006,GO:0044464,GO:0009534,GO:0048731,GO:0055114,GO:0008150,GO:0048856,GO:0048367,GO:0044444,GO:0016491,GO:0051213,GO:0007275,GO:0043226,GO:…
SORBI_3004G040050	11.1352	4.20387	1.22522	3.43113	0.000601082	0.0282531				4558.Sb04g003965.1
SORBI_3010G025600	10.2307	4.21774	1.14137	3.69532	0.000219606	0.0164723				4558.Sb02g042860.1		peroxidase 42	peroxidase 42
SORBI_3010G214150	17.6526	4.2197	1.15111	3.66576	0.000246603	0.0172728				4558.Sb06g020070.1		BTB/POZ domain-containing protein At1g67900	BTB/POZ domain-containing protein At1g67900
SORBI_3010G185200	11127.4	4.22086	1.31533	3.20898	0.00133209	0.0436339	SPX1	8065074	GO:0048522,GO:0005575,GO:0044464,GO:0009267,GO:0032103,GO:0080040,GO:0032106,GO:0080135,GO:0065007,GO:0032101,GO:0010647,GO:0008150,GO:0043229,GO:0032104,GO:0048584,GO:0043227,GO:0009605,GO:0032109,GO:0051716,GO:0050794,GO:0005623,GO:0071496,GO:0007154,GO:0005737,GO:0044444,GO:0009987,GO:0016036,GO:0009991,GO:0043226,GO:0005634,GO:0048518,GO:0009628,GO:0050789,GO:0043231,GO:0032107,GO:0005783,GO:…	4558.Sb09g001820.1
SORBI_3004G207733	5.50927	4.23151	1.30171	3.25074	0.00115105	0.0399839				4558.Sb01g032780.1
SORBI_3001G097800	5.24496	4.23156	1.17524	3.6006	0.000317479	0.0201463
SORBI_3003G218450	10.0809	4.24992	1.28634	3.3039	0.000953497	0.0360847				4558.Sb02g038770.1		UDP-arabinopyranose mutase 3	UDP-arabinopyranose mutase 3
SORBI_3003G367650	1119.9	4.26992	1.0416	4.09939	4.14236e-05	0.00612622				4558.Sb04g026490.1		phosphoenolpyruvate carboxylase kinase 2	phosphoenolpyruvate carboxylase kinase 2
SORBI_3003G114600	28.6859	4.27571	1.27127	3.36334	0.000770046	0.0323373			GO:0005575,GO:0120025,GO:0044464,GO:0120038,GO:0098590,GO:0035838,GO:0044463,GO:0071944,GO:0005623,GO:0042995,GO:0005886,GO:0045177,GO:0090406,GO:0016020,GO:0044425,GO:0090404,GO:0051286,GO:0030427,GO:0016324,GO:0044459	4558.Sb04g035830.2
SORBI_3004G250400	8.61615	4.27701	1.28202	3.33615	0.000849475	0.0339488			GO:0051234,GO:0005575,GO:0044464,GO:0005216,GO:0003674,GO:0009705,GO:0015103,GO:0015698,GO:0008150,GO:0051179,GO:0043229,GO:0043227,GO:0022838,GO:0044446,GO:0005623,GO:0000325,GO:0006810,GO:0055085,GO:0071702,GO:0071423,GO:0005737,GO:0098656,GO:0005773,GO:0006835,GO:0044437,GO:0015075,GO:0044444,GO:0031090,GO:0015318,GO:0043226,GO:0005253,GO:0015556,GO:0005310,GO:0008514,GO:0015740,GO:0015743,GO:…	4558.Sb01g001460.1		keratin, type I cytoskeletal 10	keratin, type I cytoskeletal 10
SORBI_3010G276700	54.9355	4.29035	1.07742	3.98206	6.83205e-05	0.00815159				4558.Sb01g034770.1
SORBI_3005G168400	22.7871	4.30642	1.26837	3.39525	0.000685671	0.0304761		8071982		4558.Sb01g028210.1
SORBI_3001G493100	9.4929	4.32864	1.35799	3.18752	0.00143496	0.0457299		8059836		4558.Sb01g011790.1
SORBI_3001G112800	243.278	4.3351	1.02323	4.23669	2.26835e-05	0.00434146				4558.Sb01g005140.1		tryptophan synthase alpha chain	tryptophan synthase alpha chain
SORBI_3003G383000	6.16111	4.33782	1.15546	3.7542	0.000173899	0.0144126				4558.Sb01g006730.1		uncharacterized LOC8083956	uncharacterized protein LOC8083956
SORBI_3006G263250	39.5539	4.34317	1.25072	3.47254	0.000515558	0.0263052				4558.Sb07g003750.1		putative glycerol-3-phosphate transporter 1	putative glycerol-3-phosphate transporter 1
SORBI_3001G284900	22.2267	4.34455	1.1882	3.65642	0.000255762	0.0176941		8055131		4558.Sb04g034270.1
SORBI_3003G099232	20.3608	4.35603	1.10884	3.92845	8.54967e-05	0.00953804				4558.Sb06g018040.1		putative lipoxygenase 5	putative lipoxygenase 5
SORBI_3005G104850	10.1255	4.36108	1.34098	3.25217	0.00114528	0.039896
SORBI_3006G274833	15.9001	4.37669	1.35219	3.23675	0.001209	0.0407923				4558.Sb07g001790.1
SORBI_3009G199401	711.852	4.40149	1.25951	3.4946	0.000474776	0.024856
ENSRNA049485356	51.4612	4.41533	1.3986	3.15696	0.00159421	0.0483113				4558.Sb10g023590.1		SPX domain-containing protein 1	SPX domain-containing protein 1
SORBI_3002G314300	29835.3	4.41681	1.39925	3.15654	0.00159651	0.048322	45383	8080734	GO:0019379,GO:0005575,GO:0044464,GO:0009507,GO:0044434,GO:0003674,GO:0055114,GO:0009973,GO:0008150,GO:0043229,GO:0043227,GO:0044446,GO:0005623,GO:0009570,GO:0019419,GO:0005737,GO:0044444,GO:0016491,GO:0009987,GO:0000103,GO:0043226,GO:0006790,GO:0003824,GO:0004604,GO:0008152,GO:0044422,GO:0009532,GO:0044435,GO:0016667,GO:0043231,GO:0005622,GO:0044424,GO:0016671,GO:0009536,GO:0044237	4558.Sb04g025330.1
SORBI_3001G290400	531.964	4.44254	1.25514	3.53948	0.000400922	0.0227631		8055613	GO:0006355,GO:0080090,GO:0005575,GO:0048522,GO:0044464,GO:0023051,GO:1905959,GO:0071310,GO:0003674,GO:0071495,GO:0003700,GO:0065007,GO:0043565,GO:0009789,GO:2000112,GO:1905957,GO:0010647,GO:0008150,GO:0043229,GO:0043227,GO:0048584,GO:0031326,GO:0042221,GO:0051716,GO:0009787,GO:0050794,GO:0005623,GO:0003676,GO:0008283,GO:1901419,GO:0009987,GO:0010556,GO:0019222,GO:0009967,GO:0009719,GO:0043226,GO:…
SORBI_3009G211800	14.3491	4.45309	1.14796	3.87914	0.000104825	0.0106105		8068983
SORBI_3003G045650	16.6953	4.46839	1.36819	3.26591	0.00109115	0.0386645				4558.Sb03g040910.1
SORBI_3003G334600	6489.24	4.46955	1.33763	3.34141	0.000833546	0.0336335		8085389		4558.Sb03g009660.1
SORBI_3007G054700	9.21341	4.47694	1.33835	3.34512	0.000822475	0.0334103		8069654		4558.Sb04g029000.1
SORBI_3009G174866	9.13376	4.48713	1.05433	4.25592	2.08189e-05	0.00408084				4558.Sb10g031040.1
SORBI_3005G045250	1310.49	4.49119	0.980264	4.58161	4.61402e-06	0.00144249				4558.Sb05g022870.1		serine/arginine repetitive matrix protein 1	serine/arginine repetitive matrix protein 1
SORBI_3003G373150	6.87791	4.49288	1.22087	3.68006	0.000233177	0.0168392				4558.Sb01g046080.1		protein YLS3	protein YLS3
SORBI_3001G052500	10.5352	4.50059	1.41329	3.18449	0.00145011	0.0461531			GO:0046483,GO:0055086,GO:0009058,GO:0019363,GO:0003674,GO:0016310,GO:0006757,GO:0017144,GO:0009167,GO:0009056,GO:0006793,GO:0005623,GO:0009152,GO:0072330,GO:0046939,GO:0032501,GO:0009142,GO:0044238,GO:0006165,GO:0090407,GO:0009156,GO:0019693,GO:0034655,GO:0009144,GO:0019359,GO:0009199,GO:0005622,GO:0009653,GO:0071704,GO:0009166,GO:0044271,GO:0072522,GO:0090627,GO:0016052,GO:0010053,GO:0019637,GO:…
SORBI_3001G056500	1433.93	4.50172	0.872926	5.15704	2.5088e-07	0.000326117		8061167	GO:0009507,GO:0046483,GO:0009058,GO:0009072,GO:0003674,GO:0033037,GO:0052386,GO:0044106,GO:0042221,GO:0051716,GO:0005623,GO:0016835,GO:0000162,GO:0009719,GO:0044238,GO:0042401,GO:0016043,GO:0044435,GO:0005622,GO:0071704,GO:0006586,GO:0044271,GO:0052482,GO:0044237,GO:0016832,GO:0071840,GO:0046219,GO:0044464,GO:0009309,GO:0042742,GO:0009308,GO:0008150,GO:0044283,GO:0071554,GO:0006082,GO:0044249,GO:…	4558.Sb03g042255.1
SORBI_3008G032000	1935.06	4.50296	1.41256	3.18781	0.00143354	0.0457299	CIPK14	8074867	GO:0004674,GO:0005575,GO:0006807,GO:1901564,GO:0044464,GO:0003674,GO:0065007,GO:0016310,GO:0044260,GO:0018209,GO:0008150,GO:0043170,GO:0023052,GO:0006793,GO:0051716,GO:0050794,GO:0005623,GO:0140096,GO:0007165,GO:0007154,GO:0006468,GO:0018210,GO:0009987,GO:0016740,GO:0044238,GO:0006464,GO:0018107,GO:0003824,GO:0035556,GO:0050789,GO:0008152,GO:0043412,GO:0016773,GO:0018193,GO:0019538,GO:0036211,GO:…
SORBI_3002G168400	40.8179	4.51742	0.870713	5.18819	2.12349e-07	0.000291366				4558.Sb01g027980.1		protein rpi-1	protein rpi-1
SORBI_3001G076300	6.4958	4.52162	1.11534	4.05404	5.03416e-05	0.00675211		8083963
SORBI_3001G523050	6.62463	4.52456	1.26601	3.57388	0.000351728	0.0213436
SORBI_3004G345200	39.7275	4.52846	1.09847	4.12252	3.74749e-05	0.00567553
SORBI_3006G078300	278.533	4.53326	1.38724	3.26782	0.00108378	0.0384586
SORBI_3007G053900	12.0156	4.53678	1.44379	3.14228	0.00167639	0.0494665	ATS1
SORBI_3001G406000	3575.29	4.54603	0.972241	4.67583	2.92772e-06	0.00111244			GO:0042327,GO:0003674,GO:0016310,GO:0032155,GO:0071900,GO:0031137,GO:1902533,GO:0042221,GO:0006793,GO:0051716,GO:0050794,GO:0005623,GO:0043405,GO:0071507,GO:0031139,GO:2000243,GO:0042981,GO:0050790,GO:0019222,GO:0004709,GO:0046999,GO:0051171,GO:0044238,GO:0043937,GO:0050789,GO:0030428,GO:0000165,GO:0032270,GO:0043412,GO:0060255,GO:0004672,GO:0034307,GO:0005622,GO:0000750,GO:0051726,GO:0071704,GO:…	4558.Sb02g034370.1		probable 5'-adenylylsulfate reductase 1, chloroplastic	probable 5'-adenylylsulfate reductase 1, chloroplastic
SORBI_3001G398500	1652.16	4.55686	0.956777	4.76272	1.91003e-06	0.000902134				4558.Sb09g026740.1		UDP-glycosyltransferase 92A1	UDP-glycosyltransferase 92A1
SORBI_3009G250100	308.122	4.58632	1.37213	3.34248	0.000830338	0.0336335
SORBI_3001G148800	44.4694	4.59845	1.10679	4.15478	3.25603e-05	0.00522191		8056770		4558.Sb09g017940.1
SORBI_3009G134700	139.649	4.60296	1.42582	3.22828	0.00124535	0.0416771
SORBI_3004G070600	32.5009	4.60738	1.37371	3.35397	0.000796622	0.0327816			GO:0005576,GO:0005575,GO:0031225,GO:0016020,GO:0044425,GO:0048046,GO:0031224
SORBI_3008G032400	25.8871	4.60947	1.20973	3.81034	0.000138773	0.0128368				4558.Sb01g004810.1
SORBI_3001G440300	679.036	4.61111	1.46471	3.14813	0.00164316	0.0491913			GO:0016787,GO:0005575,GO:0006807,GO:0044464,GO:0046483,GO:0003674,GO:0006725,GO:0004519,GO:0008150,GO:0043229,GO:0043170,GO:0043227,GO:0005623,GO:0003723,GO:0003676,GO:0016788,GO:1901360,GO:0009987,GO:0006139,GO:0043226,GO:0044238,GO:0003824,GO:0034641,GO:0008152,GO:0016070,GO:0043412,GO:0043231,GO:1901363,GO:0005622,GO:0071704,GO:0044424,GO:0097159,GO:0009451,GO:0004518,GO:0090305,GO:0005488,GO:…	4558.Sb01g005150.1		indole-3-glycerol phosphate lyase, chloroplastic	indole-3-glycerol phosphate lyase, chloroplastic
SORBI_3001G267600	129.724	4.61946	0.968843	4.76802	1.86046e-06	0.000902134						CBL-interacting protein kinase 15	CBL-interacting protein kinase 15
SORBI_3006G027300	40.754	4.62755	1.27896	3.61823	0.000296629	0.0192287			GO:0005887,GO:0016021,GO:0005575,GO:0044464,GO:0071944,GO:0005623,GO:0016020,GO:0044425,GO:0005886,GO:0044459,GO:0031226,GO:0031224	4558.Sb01g006890.1		probable calcium-binding protein CML41	probable calcium-binding protein CML41
SORBI_3009G198600	70.0726	4.63893	1.46816	3.15968	0.0015794	0.0480395		8082977
SORBI_3004G283300	780.957	4.64317	1.28216	3.62135	0.000293067	0.0190478			GO:0006952,GO:0006355,GO:0080090,GO:1901135,GO:0006807,GO:1901564,GO:0003674,GO:0003700,GO:0019748,GO:0065007,GO:0043565,GO:2000112,GO:0019760,GO:0008150,GO:0031326,GO:0009605,GO:0050794,GO:0006082,GO:0016143,GO:0003676,GO:0051704,GO:0044212,GO:0001067,GO:0009987,GO:0010556,GO:0019222,GO:0051171,GO:0003677,GO:0006790,GO:0043207,GO:0050789,GO:0009607,GO:0008152,GO:0019757,GO:0043436,GO:0098542,GO:…	4558.Sb04g037220.1
SORBI_3001G097000	11.5315	4.64499	1.31215	3.53998	0.000400161	0.0227631		8060501	GO:0097367,GO:0005856,GO:0006996,GO:0003674,GO:0015629,GO:0016310,GO:0032155,GO:0030863,GO:0006793,GO:0005623,GO:0070938,GO:0043933,GO:0005524,GO:0018210,GO:0032501,GO:0031035,GO:0044238,GO:0016043,GO:0018107,GO:0043412,GO:0009856,GO:1901363,GO:0018193,GO:0004672,GO:0007010,GO:0005622,GO:0071704,GO:0000281,GO:0008092,GO:0032553,GO:0097159,GO:0017022,GO:0005515,GO:0005488,GO:0044237,GO:1901265,GO:…
SORBI_3004G229400	5.24459	4.64536	1.16073	4.00211	6.27796e-05	0.00763808				4558.Sb03g016083.1
SORBI_3001G022700	97.4909	4.64581	1.43359	3.24069	0.00119243	0.0406375		8080193	GO:1901615,GO:0009058,GO:0003674,GO:0006066,GO:0009416,GO:0042445,GO:0001101,GO:0016054,GO:0009056,GO:0042221,GO:1902644,GO:0032501,GO:0044238,GO:0016132,GO:0044255,GO:0042446,GO:0009415,GO:0071704,GO:0044242,GO:0016115,GO:0016125,GO:0044237,GO:0009687,GO:0065007,GO:0055114,GO:0008150,GO:0008300,GO:0048856,GO:0006082,GO:0008202,GO:1901616,GO:0016042,GO:1901360,GO:0016491,GO:0016128,GO:0007275,GO:…	4558.Sb01g038395.1
SORBI_3006G113200	50.3671	4.6535	1.12375	4.14103	3.45749e-05	0.00547392				4558.Sb01g037730.1
SORBI_3002G157050	36.0753	4.67317	1.01234	4.61619	3.90854e-06	0.00128711				4558.Sb09g030070.1
SORBI_3001G084133	9.73268	4.67722	1.3208	3.5412	0.000398307	0.0227191				4558.Sb01g012950.1		inactive protein RESTRICTED TEV MOVEMENT 2	inactive protein RESTRICTED TEV MOVEMENT 2
SORBI_3006G056300	6.21857	4.6887	1.21746	3.85122	0.000117531	0.0114735
SORBI_3007G128000	37.1288	4.70219	1.42195	3.30687	0.000943451	0.0360454				4558.Sb04g005910.1
SORBI_3007G113500	5.24127	4.70432	1.40887	3.33907	0.000840603	0.0337033				4558.Sb08g002780.1
SORBI_3001G284300	13.7935	4.71267	1.39508	3.37806	0.000729984	0.031417
SORBI_3007G019700	14.3255	4.7184	1.36394	3.45939	0.000541398	0.0269043				4558.Sb01g026270.1
SORBI_3003G130650	9.5832	4.72685	1.24236	3.80474	0.000141951	0.0129808				4558.Sb06g002800.1
SORBI_3003G148600	272.77	4.73487	1.50815	3.13952	0.00169226	0.0497566		8060355	GO:0006355,GO:0080090,GO:0005575,GO:0044464,GO:0003674,GO:0003700,GO:0065007,GO:2000112,GO:0008150,GO:0070482,GO:0043229,GO:2000280,GO:0043227,GO:0031326,GO:0050794,GO:0005623,GO:0036293,GO:0051239,GO:0010556,GO:0019222,GO:0043226,GO:0005634,GO:0051171,GO:0050789,GO:0034059,GO:0050793,GO:0060255,GO:0043231,GO:0010468,GO:0005622,GO:0050896,GO:0031323,GO:0044424,GO:0006950,GO:0019219,GO:0009889,GO:…	4558.Sb09g025630.1		uncharacterized LOC8082977	uncharacterized protein LOC8082977
SORBI_3003G403600	115.295	4.75416	1.40143	3.39237	0.000692895	0.0307238				4558.Sb01g008680.1		protein JINGUBANG	protein JINGUBANG
SORBI_3003G250700	268.497	4.75622	0.844984	5.62876	1.81508e-08	4.98099e-05		8080825	GO:0030054,GO:0005575,GO:0031225,GO:0044464,GO:0009505,GO:0043229,GO:0043227,GO:0071944,GO:0005623,GO:0005737,GO:0005886,GO:0044444,GO:0031224,GO:0043226,GO:0005794,GO:0009506,GO:0016020,GO:0043231,GO:0044425,GO:0005622,GO:0005911,GO:0012505,GO:0044424,GO:0046658,GO:0030312,GO:0005618,GO:0055044,GO:0044459,GO:0031226	4558.Sb04g027380.1
SORBI_3003G244000	30.9793	4.76532	1.20835	3.94367	8.02455e-05	0.00909522		8058267		4558.Sb01g002160.1		abscisic acid 8'-hydroxylase 3	abscisic acid 8'-hydroxylase 3
SORBI_3007G204800	19.8785	4.77817	1.4608	3.27092	0.00107197	0.0382043		8064004		4558.Sb06g019490.1
SORBI_3004G269500	18.2262	4.79553	1.13379	4.22964	2.34067e-05	0.00441297			GO:0006355,GO:0080090,GO:0005575,GO:0031981,GO:0044464,GO:0003674,GO:0003700,GO:0065007,GO:2000112,GO:0008150,GO:0043229,GO:0043227,GO:0031326,GO:0043228,GO:0044446,GO:0031974,GO:0050794,GO:0005623,GO:0044428,GO:0044451,GO:0032991,GO:0043232,GO:0010556,GO:0019222,GO:0043226,GO:0005634,GO:0051171,GO:0070013,GO:0050789,GO:0005654,GO:0016592,GO:0044422,GO:0060255,GO:0043231,GO:0010468,GO:0005622,GO:…
SORBI_3004G019550	26.5179	4.79573	1.52645	3.14175	0.00167944	0.0494974	LIS		GO:0006952,GO:0006721,GO:0016101,GO:0005575,GO:0009507,GO:0044464,GO:0009058,GO:0046246,GO:0008610,GO:0042742,GO:0003674,GO:0043167,GO:0065007,GO:0051762,GO:0042214,GO:0008150,GO:0043229,GO:0043227,GO:0009605,GO:0009611,GO:0005623,GO:0051761,GO:0043692,GO:0051704,GO:0044249,GO:0005737,GO:0016102,GO:0044444,GO:0016835,GO:0009987,GO:0043169,GO:0016114,GO:0006720,GO:0043226,GO:0044238,GO:0034007,GO:…
SORBI_3003G265300	8.19037	4.82561	1.45938	3.30662	0.000944289	0.0360454				4558.Sb06g014450.1
SORBI_3007G147700	8.86201	4.83238	1.18115	4.09124	4.29077e-05	0.00623372		8077886	GO:0019897,GO:0048522,GO:0005575,GO:0044464,GO:0040008,GO:0065007,GO:0045927,GO:0008150,GO:0043229,GO:0043227,GO:0030307,GO:0001558,GO:0050794,GO:0071944,GO:0005623,GO:0005737,GO:0005886,GO:0043226,GO:0005634,GO:0048518,GO:0050789,GO:0016020,GO:0044425,GO:0043231,GO:0005622,GO:0019898,GO:0044424,GO:0044459,GO:0051128	4558.Sb07g020420.1
SORBI_3003G220266	16.6552	4.83394	1.46933	3.28988	0.0010023	0.0369373
SORBI_3006G131900	3321.65	4.84352	1.18662	4.08177	4.46934e-05	0.00640551			GO:0010628,GO:0046483,GO:0009058,GO:0003674,GO:0003690,GO:0031328,GO:0001101,GO:0042221,GO:0050794,GO:0005623,GO:0003676,GO:1990837,GO:0019222,GO:0009719,GO:0051171,GO:0044238,GO:0050789,GO:0006351,GO:0060255,GO:1901363,GO:0005622,GO:0071704,GO:0044271,GO:0097159,GO:0051252,GO:0034645,GO:0010467,GO:0005488,GO:0009889,GO:0044237,GO:0006355,GO:0080090,GO:0044464,GO:0065007,GO:0008150,GO:0009739,GO:…
SORBI_3004G078200	9.7422	4.87862	1.16934	4.17212	3.01778e-05	0.00508289				4558.Sb07g001700.1
SORBI_3003G341100	2551.6	4.89107	1.34565	3.63473	0.00027827	0.0185749			GO:0006355,GO:0010628,GO:0005575,GO:0048522,GO:0009937,GO:0023051,GO:0044464,GO:0080090,GO:0065007,GO:0031328,GO:0009788,GO:1905957,GO:2000112,GO:0008150,GO:0001101,GO:0009739,GO:0051254,GO:0043229,GO:0043227,GO:1903508,GO:0031326,GO:0042221,GO:0009787,GO:0048585,GO:0050794,GO:0005623,GO:1902680,GO:0010557,GO:1905958,GO:0051173,GO:0010648,GO:1901419,GO:0010556,GO:0019222,GO:0009737,GO:0009968,GO:…
SORBI_3006G184700	75.7456	4.896	1.38657	3.53102	0.000413963	0.0232894				4558.Sb03g043930.1
SORBI_3008G025200	21.8116	4.89646	1.29176	3.79052	0.000150333	0.0132512				4558.Sb03g030690.1		fasciclin-like arabinogalactan protein 11	fasciclin-like arabinogalactan protein 11
SORBI_3009G170900	17.5554	4.89853	1.52526	3.2116	0.00131997	0.0434634				4558.Sb03g030040.1		putative glucose-6-phosphate 1-epimerase	putative glucose-6-phosphate 1-epimerase
SORBI_3003G072000	319.252	4.90402	1.01694	4.82234	1.41881e-06	0.000814925				4558.Sb07g027220.1		pollen receptor-like kinase 1	pollen receptor-like kinase 1
SORBI_3010G257700	43.8186	4.92485	1.11462	4.4184	9.94328e-06	0.00238426		8064962	GO:0005575,GO:0006807,GO:1901564,GO:0044464,GO:0003674,GO:0044260,GO:0005770,GO:0008150,GO:0043229,GO:0043170,GO:0043227,GO:0044431,GO:0044446,GO:0005768,GO:0005623,GO:0031984,GO:0098791,GO:0140096,GO:0003755,GO:0005737,GO:0005829,GO:0044444,GO:0097708,GO:0009987,GO:0043226,GO:0044238,GO:0000413,GO:0006464,GO:0031410,GO:0005771,GO:0003824,GO:0005794,GO:0008152,GO:0044422,GO:0043412,GO:0016020,GO:…	4558.Sb04g030730.1
SORBI_3004G264800	15.0233	4.93305	1.30375	3.78375	0.000154484	0.0132749		8073846		4558.Sb04g001780.1
SORBI_3003G169800	10.2946	4.93813	1.31666	3.75051	0.000176475	0.0144804				4558.Sb03g031870.1
SORBI_3008G025500	301.967	4.93855	1.3305	3.7118	0.000205788	0.0159328		8067160		4558.Sb07g022200.1		auxin-responsive protein SAUR72	auxin-responsive protein SAUR72
SORBI_3009G181500	12.7596	4.95785	1.24211	3.99148	6.56633e-05	0.00791099		8077040	GO:0050896,GO:0001558,GO:0005575,GO:0044424,GO:0040008,GO:0005623,GO:0010332,GO:0044464,GO:0050789,GO:0050794,GO:0008150,GO:0005622,GO:0065007,GO:0005737,GO:0009314,GO:0051128,GO:0010212,GO:0009628
SORBI_3001G020200	137.901	4.95831	1.51401	3.27496	0.00105678	0.0378878				4558.Sb06g021190.1
SORBI_3002G214300	2891.77	4.95853	1.42033	3.49111	0.000481017	0.0250636
SORBI_3004G234000	17.8874	4.9651	1.30709	3.7986	0.000145514	0.0131164			GO:0016787,GO:0040007,GO:0048869,GO:0071840,GO:0032989,GO:0032502,GO:0034485,GO:0003674,GO:0030258,GO:0048764,GO:0048469,GO:0004439,GO:0048731,GO:0046839,GO:0008150,GO:0000904,GO:0034595,GO:0048856,GO:0048765,GO:0006793,GO:0009826,GO:0099402,GO:0044237,GO:0010015,GO:0016311,GO:0090558,GO:0016788,GO:0071695,GO:0032501,GO:0009987,GO:1905392,GO:0009932,GO:0007275,GO:0044238,GO:0006650,GO:0016043,GO:…	4558.Sb08g002200.1
SORBI_3004G240100	14.4755	4.98999	1.40121	3.5612	0.000369169	0.0217405				4558.Sb09g023200.1
SORBI_3003G387700	45.1919	4.99192	1.35351	3.68813	0.000225906	0.0167245		8078672		4558.Sb03g006100.1
SORBI_3004G047600	25.7756	5.00283	1.08653	4.60441	4.13635e-06	0.00132675			GO:0071840,GO:0005575,GO:0071669,GO:0044464,GO:0009058,GO:0044038,GO:0070589,GO:0009059,GO:0033692,GO:0044260,GO:0008150,GO:0043229,GO:0043170,GO:0043227,GO:0071554,GO:0034637,GO:0005623,GO:0042546,GO:0010410,GO:0044249,GO:0005737,GO:0044444,GO:0009987,GO:0045492,GO:0043226,GO:0044238,GO:0010383,GO:0045491,GO:0009832,GO:0005794,GO:0008152,GO:0043231,GO:1901576,GO:0044264,GO:0005622,GO:0044262,GO:…	4558.Sb10g029450.1		peptidyl-prolyl cis-trans isomerase CYP19-4	peptidyl-prolyl cis-trans isomerase CYP19-4
SORBI_3003G378500	317.328	5.00351	1.20227	4.16173	3.15853e-05	0.00513219		8063138		4558.Sb04g030290.1		uncharacterized LOC8073846	uncharacterized protein LOC8073846
SORBI_3010G227200	227.215	5.0191	1.49981	3.34649	0.000818429	0.0333007		8061606
SORBI_3004G277800	33.4421	5.02872	1.30569	3.85141	0.000117442	0.0114735			GO:0043226,GO:0005575,GO:0012505,GO:0044424,GO:0005623,GO:0044464,GO:0005794,GO:0005737,GO:0043231,GO:0044444,GO:0043229,GO:0005622,GO:0043227	4558.Sb08g002230.1		protein LURP-one-related 8	protein LURP-one-related 8
SORBI_3004G229300	5996.86	5.03198	1.36449	3.68782	0.000226184	0.0167245		8066209		4558.Sb09g024180.1		cyclin-B1-5	cyclin-B1-5
SORBI_3001G153900	9.19195	5.05256	1.55061	3.25844	0.00112027	0.0393122		8062201		4558.Sb02g025675.1
SORBI_3001G410900	11.6642	5.05587	1.44135	3.50773	0.000451949	0.0242131				4558.Sb04g027720.1
SORBI_3K004201	9.29685	5.05625	1.36535	3.70326	0.000212848	0.0163259
SORBI_3002G148700	6591.01	5.07659	1.3223	3.83922	0.000123427	0.0117699			GO:0048878,GO:0051234,GO:0005575,GO:0044464,GO:0003674,GO:0046914,GO:0043167,GO:0065007,GO:0008150,GO:0051179,GO:0050801,GO:0030003,GO:0019725,GO:0046916,GO:0005623,GO:0006810,GO:0055080,GO:0030001,GO:0005737,GO:0009987,GO:0043169,GO:0098771,GO:0046872,GO:0006875,GO:0042592,GO:0055065,GO:0006812,GO:0005622,GO:0055076,GO:0044424,GO:0055082,GO:0006811,GO:0065008,GO:0006873,GO:0005488	4558.Sb03g042590.1		uncharacterized LOC8078672	uncharacterized protein LOC8078672
SORBI_3001G089400	19.3921	5.09836	1.38641	3.67738	0.000235645	0.0169118				4558.Sb04g004070.1
SORBI_3010G185250	1471.66	5.10146	1.26293	4.0394	5.35879e-05	0.00700272				4558.Sb03g041810.1		uncharacterized LOC8063138	uncharacterized protein LOC8063138
SORBI_3001G143100	184.169	5.13427	1.30805	3.92515	8.66774e-05	0.00959981		8056747	GO:0010628,GO:0042753,GO:0046483,GO:0006996,GO:0009058,GO:0003674,GO:0010038,GO:0009416,GO:0031328,GO:0001101,GO:0042221,GO:0050794,GO:0005623,GO:0003676,GO:0016569,GO:0032501,GO:0019222,GO:0009737,GO:0009719,GO:0051171,GO:0044238,GO:0016043,GO:0050789,GO:0006351,GO:0046677,GO:0007623,GO:0043412,GO:0060255,GO:1901363,GO:0018193,GO:0005622,GO:0071704,GO:0044271,GO:0042493,GO:0097159,GO:0042752,GO:…	4558.Sb10g027090.1		SH3 domain-containing protein C23A1.17	SH3 domain-containing protein C23A1.17
SORBI_3003G254850	11.9252	5.14102	1.23238	4.17161	3.02449e-05	0.00508289				4558.Sb04g031485.1
ENSRNA049471543	158.4	5.14919	1.5704	3.27891	0.00104209	0.037574				4558.Sb04g027370.1		protein EXORDIUM	protein EXORDIUM
SORBI_3003G348300	63.4358	5.1579	1.54382	3.341	0.000834778	0.0336335		8085440	GO:0030054,GO:0005575,GO:0005911,GO:0055044,GO:0009506	4558.Sb01g013370.1		E3 ubiquitin-protein ligase EL5	E3 ubiquitin-protein ligase EL5
SORBI_3006G192000	101.291	5.17422	1.61816	3.19759	0.00138583	0.0449176			GO:0005575,GO:0006807,GO:0044464,GO:0009507,GO:0046483,GO:0006725,GO:0016556,GO:0008150,GO:0043229,GO:0043170,GO:0043227,GO:0005623,GO:0005737,GO:0016553,GO:1901360,GO:0044444,GO:0009987,GO:0006139,GO:0005634,GO:0043226,GO:0044238,GO:0016071,GO:0034641,GO:0008152,GO:0016070,GO:0016554,GO:0043412,GO:1900871,GO:0043231,GO:0005622,GO:0071704,GO:0044424,GO:0009451,GO:0009536,GO:1900865,GO:0090304,GO:…	4558.Sb01g038782.1
SORBI_3005G044200	37.8576	5.17424	1.07974	4.79211	1.65034e-06	0.000902134
SORBI_3001G511200	70.0927	5.18017	1.26938	4.08087	4.48682e-05	0.00640551				4558.Sb02g017220.1
SORBI_3002G413100	34.1288	5.18428	1.61659	3.20693	0.00134162	0.0438297				4558.Sb01g008060.1
SORBI_3006G261650	43.2626	5.1871	1.16705	4.44464	8.80396e-06	0.00223985
SORBI_3010G058400	10.4268	5.19574	1.35096	3.84596	0.00012008	0.0116304
SORBI_3002G006500	112.454	5.23551	1.66344	3.1474	0.00164728	0.0492025			GO:0006952,GO:0051234,GO:0003674,GO:0008150,GO:0051179,GO:0009605,GO:0042221,GO:0006810,GO:0055085,GO:0051704,GO:0002229,GO:0043207,GO:0002239,GO:0015893,GO:0009607,GO:0098542,GO:0015238,GO:0022857,GO:0009636,GO:0050896,GO:0006855,GO:0006950,GO:0042493,GO:0051707,GO:0005215	4558.Sb03g039130.1		probable membrane-associated kinase regulator 4	probable membrane-associated kinase regulator 4
SORBI_3005G139600	14.0176	5.25253	1.34648	3.90093	9.58251e-05	0.00994407			GO:0005575,GO:0044464,GO:0071944,GO:0005623,GO:0030312,GO:0005618	4558.Sb06g026496.1
SORBI_3001G354000	34.2555	5.25525	1.11192	4.72627	2.28686e-06	0.000990893
SORBI_3001G096400	23.0001	5.2587	1.29755	4.05278	5.0612e-05	0.00675211				4558.Sb01g047710.1
SORBI_3004G271500	89.0608	5.28053	1.39368	3.78892	0.000151301	0.0132512				4558.Sb02g042570.1
SORBI_3003G032500	13.6194	5.28218	1.22269	4.32014	1.5593e-05	0.00330762
SORBI_3004G066500	633.763	5.28389	1.15464	4.57624	4.73399e-06	0.0014615		8079407	GO:0005575,GO:0009507,GO:0044464,GO:0044434,GO:0031967,GO:0043229,GO:0043227,GO:0044446,GO:0005623,GO:0009570,GO:0031975,GO:0005737,GO:0044444,GO:0043226,GO:0009941,GO:0009526,GO:0044422,GO:0009532,GO:0044435,GO:0005739,GO:0043231,GO:0005622,GO:0044424,GO:0009536	4558.Sb10g005050.1
SORBI_3008G147800	61.656	5.28561	1.1896	4.44318	8.86376e-06	0.00223985		8074300	GO:0010628,GO:0046483,GO:0009058,GO:0003674,GO:0003690,GO:0031328,GO:0042221,GO:0050794,GO:0005623,GO:0003676,GO:1990837,GO:0032501,GO:0019222,GO:0009719,GO:0051171,GO:0044238,GO:0016043,GO:0021700,GO:0050789,GO:0006351,GO:0060255,GO:1901363,GO:0005622,GO:0009653,GO:0071704,GO:0044271,GO:0090627,GO:0097159,GO:0010053,GO:0051252,GO:0034645,GO:0010467,GO:0005488,GO:0009889,GO:0044237,GO:0006355,GO:…	4558.Sb02g000770.1
SORBI_3002G008400	42.2836	5.28949	1.44266	3.66649	0.000245902	0.0172728			GO:0004497,GO:0008150,GO:0003824,GO:0003674,GO:0008152,GO:0055114,GO:0016491	4558.Sb05g020370.1
SORBI_3006G059100	21.1621	5.31895	1.23993	4.28972	1.78896e-05	0.00368198		8072040
SORBI_3006G194600	15.7252	5.33536	1.42169	3.75284	0.000174841	0.0144144			GO:0003674,GO:0016310,GO:1905957,GO:0001558,GO:0042221,GO:0006793,GO:0048585,GO:0050794,GO:0005623,GO:0010483,GO:0030308,GO:1905958,GO:0045926,GO:1901419,GO:0032501,GO:0009741,GO:0009719,GO:0044238,GO:0023057,GO:0050789,GO:0043412,GO:0009856,GO:0004672,GO:0071704,GO:0030312,GO:0051703,GO:0044237,GO:0044464,GO:0065007,GO:0048731,GO:0008150,GO:0048856,GO:0044426,GO:0006468,GO:0016740,GO:0009968,GO:…	4558.Sb01g008640.1
SORBI_3002G401566	18.3744	5.33713	1.52137	3.50812	0.000451287	0.0242131				4558.Sb04g030895.1
SORBI_3002G111100	66.9639	5.33797	1.35183	3.94869	7.85788e-05	0.00909522
ENSRNA049482471	44.5918	5.3386	1.48798	3.58781	0.000333461	0.0207452				4558.Sb04g005570.1		chaperone protein ClpB3, mitochondrial	chaperone protein ClpB3, mitochondrial
SORBI_3007G154001	19.0516	5.35281	1.65331	3.23764	0.00120523	0.0407554				4558.Sb02g000940.1
SORBI_3001G314100	22.8214	5.36022	1.48682	3.60516	0.000311959	0.0199605		8058813		4558.Sb06g014740.1		pollen-specific protein C13	pollen-specific protein C13
SORBI_3004G310600	20.1195	5.3789	1.05701	5.08881	3.60325e-07	0.000441987		8078930	GO:0010628,GO:0035690,GO:0002682,GO:0003674,GO:0031328,GO:0009863,GO:0050776,GO:0071446,GO:0001101,GO:0042221,GO:0051716,GO:0006955,GO:0009861,GO:0005623,GO:0050794,GO:0003676,GO:0019222,GO:0034605,GO:0009719,GO:0051171,GO:0050789,GO:0046677,GO:0060255,GO:1901363,GO:0005622,GO:0042493,GO:0097159,GO:0051252,GO:0009753,GO:0005488,GO:0009889,GO:0006355,GO:0080090,GO:0044464,GO:0071310,GO:0065007,GO:…	4558.Sb06g026735.1
SORBI_3003G428800	45.1578	5.38629	1.60585	3.35417	0.000796026	0.0327816			GO:0003674,GO:0003690,GO:0001101,GO:0030003,GO:0042221,GO:0051716,GO:0050794,GO:0005623,GO:0071496,GO:0003676,GO:0044428,GO:1990837,GO:0019222,GO:0051171,GO:0050789,GO:0009415,GO:0060255,GO:1901363,GO:0005622,GO:0000977,GO:0097159,GO:0051252,GO:0006873,GO:0005488,GO:0009889,GO:0006355,GO:0080090,GO:0044464,GO:0090575,GO:0065007,GO:0008150,GO:0050801,GO:0019725,GO:0032991,GO:0098771,GO:0043226,GO:…
SORBI_3009G239351	167.459	5.39112	1.67501	3.21856	0.00128838	0.0427118				4558.Sb02g009500.1
SORBI_3004G261400	47.5407	5.39802	1.29653	4.16344	3.13487e-05	0.00513219		8071785	GO:0006952,GO:0016787,GO:0048869,GO:0005575,GO:0006807,GO:0044464,GO:0004175,GO:0005615,GO:0032502,GO:1901564,GO:0042742,GO:0044257,GO:0003674,GO:0044260,GO:0070011,GO:0000323,GO:0004197,GO:0008150,GO:0030163,GO:0043170,GO:0043229,GO:0043227,GO:0048856,GO:0051603,GO:0009056,GO:0009605,GO:0071944,GO:0005623,GO:0009057,GO:0140096,GO:0005764,GO:0051704,GO:0005737,GO:0005773,GO:0044444,GO:0009987,GO:…
SORBI_3002G258500	104.395	5.39988	1.70765	3.16217	0.001566	0.0478868				4558.Sb07g022760.1
SORBI_3003G432400	22.1048	5.40155	1.19382	4.52458	6.05142e-06	0.00173788				4558.Sb01g030540.1		peroxidase 5	peroxidase 5
SORBI_3006G251400	37.7714	5.40685	1.17372	4.60659	4.09319e-06	0.00132675		8070271
SORBI_3001G396050	64.4907	5.41596	1.5456	3.50412	0.000458114	0.0243323				4558.Sb04g029960.1		cysteine protease XCP1	cysteine protease XCP1
SORBI_3010G265400	38.2696	5.41733	1.26911	4.2686	1.96706e-05	0.00394979			GO:0071840,GO:0005575,GO:0044464,GO:0009504,GO:0008150,GO:0043229,GO:0043227,GO:0071554,GO:0005768,GO:0005623,GO:0042546,GO:0005737,GO:0044444,GO:0097708,GO:0009987,GO:0043226,GO:0005634,GO:0031410,GO:0005794,GO:0043231,GO:0031982,GO:0005622,GO:0012505,GO:0044424,GO:0044085	4558.Sb02g029360.1
SORBI_3005G044101	41.8965	5.46035	1.56918	3.47975	0.00050189	0.0258782				4558.Sb03g046380.1
SORBI_3001G061300	113.793	5.46205	1.49638	3.65017	0.000262068	0.0180294				4558.Sb06g031640.1		uncharacterized LOC8070271	uncharacterized protein LOC8070271
SORBI_3001G057900	74.3201	5.46582	1.32441	4.127	3.67529e-05	0.00566066		8061174
SORBI_3001G196800	122.928	5.47229	1.42469	3.84104	0.000122516	0.0117283				4558.Sb10g030070.1
SORBI_3004G222500	92.2074	5.48748	1.40515	3.90526	9.4123e-05	0.00994407
SORBI_3010G023132	21.6263	5.50696	1.39295	3.95346	7.70276e-05	0.00901624
SORBI_3003G183600	5742.79	5.53569	1.50005	3.69034	0.000223958	0.0166638		8075458		4558.Sb01g005270.1		BI1-like protein	BI1-like protein
SORBI_3003G337800	310.048	5.57055	1.54734	3.60007	0.000318126	0.0201463		8057714		4558.Sb01g017320.1
SORBI_3001G287101	309.971	5.57072	1.57937	3.52717	0.000420027	0.0234702			GO:0040007,GO:0048869,GO:0030054,GO:0048522,GO:0005575,GO:0032989,GO:0006996,GO:0032502,GO:0044464,GO:0051015,GO:0071840,GO:0003674,GO:0065007,GO:0008150,GO:0048856,GO:0032956,GO:0043254,GO:0050794,GO:0009826,GO:0005623,GO:0010638,GO:0032273,GO:0032535,GO:0044089,GO:0044877,GO:0045010,GO:0071944,GO:0005886,GO:0009987,GO:0009932,GO:0030833,GO:0048518,GO:0051493,GO:0016043,GO:1902905,GO:0050789,GO:…	4558.Sb04g026700.1
SORBI_3002G184300	213.665	5.57693	1.12233	4.96907	6.72757e-07	0.000549927			GO:0080090,GO:0005575,GO:0009507,GO:0044464,GO:0010322,GO:0062012,GO:1902395,GO:0019747,GO:0065007,GO:0008150,GO:0051174,GO:0043229,GO:0043227,GO:0031326,GO:0071071,GO:0051338,GO:0050794,GO:0005623,GO:0019216,GO:0005737,GO:0050790,GO:0044444,GO:1903725,GO:0009987,GO:0019222,GO:0061077,GO:0043226,GO:0005634,GO:0050789,GO:0043231,GO:0019220,GO:0005622,GO:0010675,GO:0031323,GO:0044424,GO:0010565,GO:…
SORBI_3003G418900	153.792	5.57703	1.41923	3.9296	8.50856e-05	0.00953804		8062285		4558.Sb03g024480.1		SPX domain-containing protein 6	SPX domain-containing protein 6
SORBI_3008G036000	1885.11	5.59011	1.72504	3.24057	0.0011929	0.0406375		8066963		4558.Sb04g028490.1
SORBI_3010G074000	42.1291	5.59612	1.5532	3.60296	0.00031461	0.0200781	PRK3	8077308	GO:0050918,GO:0003674,GO:0120038,GO:0016310,GO:0022604,GO:0010769,GO:0001558,GO:0042221,GO:0006793,GO:0050794,GO:0005623,GO:0032501,GO:0044238,GO:0042802,GO:0050789,GO:0043412,GO:0009856,GO:0004672,GO:0005622,GO:0071704,GO:0051510,GO:0005515,GO:0010183,GO:0005488,GO:0044237,GO:0003006,GO:0044464,GO:0065007,GO:2000241,GO:0008150,GO:0048856,GO:0060284,GO:0042995,GO:0006468,GO:0051239,GO:0016740,GO:…	4558.Sb02g023220.1
SORBI_3001G100200	56.7553	5.63546	1.63698	3.44259	0.000576162	0.0279021		8060515		4558.Sb03g045230.1		FK506-binding protein 5	FK506-binding protein 5
SORBI_3007G169500	718.349	5.64611	1.7809	3.17036	0.00152248	0.0471206		80579838057820		4558.Sb08g003110.1		cytochrome P450 94C1	cytochrome P450 94C1
SORBI_3001G366000	50.7781	5.64881	1.73136	3.26264	0.00110378	0.038889				4558.Sb10g006480.1		pollen receptor-like kinase 3	pollen receptor-like kinase 3
SORBI_3003G033900	15.2295	5.66097	1.79024	3.16213	0.00156617	0.0478868	ACS7	8084354	GO:0006807,GO:1901564,GO:0009058,GO:0003674,GO:0065007,GO:0042445,GO:0008150,GO:0016847,GO:0044283,GO:0019752,GO:0006082,GO:0016846,GO:0072330,GO:0044249,GO:0046394,GO:0009987,GO:1901605,GO:0008652,GO:0044238,GO:1900674,GO:0016053,GO:0042802,GO:0009693,GO:0003824,GO:0018871,GO:0008152,GO:0042446,GO:0043449,GO:0043436,GO:0043450,GO:0009692,GO:0016829,GO:1901576,GO:0010817,GO:0071704,GO:0006520,GO:…	4558.Sb01g008960.1		proteinase inhibitor type-2 CEVI57	proteinase inhibitor type-2 CEVI57
SORBI_3003G297200	90.0976	5.66632	1.3367	4.23905	2.24465e-05	0.00434146				4558.Sb07g024200.1		60S ribosomal protein L10a	60S ribosomal protein L10a | 60S ribosomal protein L10a isoform X2
SORBI_3006G206500	10.6416	5.66957	1.56139	3.6311	0.000282213	0.0186518			GO:0009507,GO:0046483,GO:0009058,GO:0003674,GO:0005623,GO:0003723,GO:0003676,GO:0044445,GO:0044437,GO:0044238,GO:0003729,GO:0098588,GO:1901363,GO:0005622,GO:0005840,GO:0044271,GO:0071704,GO:0003735,GO:0097159,GO:0030312,GO:0034645,GO:0010467,GO:0005488,GO:0015934,GO:0044237,GO:0071840,GO:0044464,GO:0008150,GO:0006396,GO:1990904,GO:0044249,GO:0005773,GO:0032991,GO:0044444,GO:1901360,GO:0031090,GO:…	4558.Sb01g034880.1
SORBI_3010G063100	63.6845	5.68134	1.56748	3.6245	0.000289519	0.0189509				4558.Sb03g003070.1		1-aminocyclopropane-1-carboxylate synthase 7	1-aminocyclopropane-1-carboxylate synthase 7
SORBI_3001G177700	12.2819	5.68381	1.37621	4.13003	3.6271e-05	0.00563409				4558.Sb03g034750.1
SORBI_3002G275800	35.3665	5.68594	1.25456	4.53223	5.83637e-06	0.00169584		8062085		4558.Sb06g027740.1
SORBI_3010G234900	250.131	5.68975	1.56954	3.62512	0.000288833	0.0189509		8061636
SORBI_3001G278600	156.755	5.69412	1.72051	3.30955	0.000934455	0.0359502				4558.Sb01g015460.1
SORBI_3003G436400	65.4899	5.72652	1.42763	4.01121	6.0408e-05	0.00745978				4558.Sb02g030930.1		glucan endo-1,3-beta-glucosidase, acidic isoform	glucan endo-1,3-beta-glucosidase, acidic isoform
SORBI_3010G033100	38.2744	5.7271	1.42555	4.01748	5.88244e-05	0.00730264				4558.Sb10g027680.1		uncharacterized LOC8061636	uncharacterized protein LOC8061636
SORBI_3007G050650	64.4446	5.73464	1.41158	4.06256	4.85371e-05	0.00669252
SORBI_3004G229800	28.7383	5.7413	1.80062	3.18851	0.0014301	0.0457299		8075681		4558.Sb01g048440.1
SORBI_3006G217950	11.0161	5.75677	1.58072	3.64186	0.000270678	0.0183823
SORBI_3004G083600	49.6439	5.76244	1.1858	4.85955	1.17651e-06	0.000769273		8071650	GO:0006979,GO:0000302,GO:0009416,GO:0008150,GO:0009642,GO:0042221,GO:0009314,GO:0009408,GO:0010035,GO:0046677,GO:0009636,GO:0050896,GO:1901700,GO:0006950,GO:0009266,GO:0042493,GO:0009644,GO:0042542,GO:0009628
SORBI_3002G294300	25.6422	5.76276	1.42436	4.04586	5.21313e-05	0.00684861			GO:0005575,GO:0031225,GO:0044464,GO:0043229,GO:0043227,GO:0071944,GO:0005623,GO:0005737,GO:0005773,GO:0005886,GO:0044444,GO:0031224,GO:0043226,GO:0016020,GO:0044425,GO:0043231,GO:0005622,GO:0044424,GO:0046658,GO:0044459,GO:0031226	4558.Sb04g027420.1		7-deoxyloganetin glucosyltransferase	7-deoxyloganetin glucosyltransferase
SORBI_3003G367350	19.6691	5.76296	1.47557	3.90559	9.39959e-05	0.00994407
SORBI_3001G124900	11.5793	5.76474	1.66598	3.46027	0.000539632	0.0269043				4558.Sb04g006890.1		23.6 kDa heat shock protein, mitochondrial	23.6 kDa heat shock protein, mitochondrial
SORBI_3001G540200	29.4354	5.76483	1.35215	4.26344	2.013e-05	0.00400944			GO:0003006,GO:0048869,GO:0005575,GO:0051321,GO:0044464,GO:0032502,GO:1903046,GO:0008150,GO:0043229,GO:0048856,GO:0043934,GO:0034293,GO:0043227,GO:0048229,GO:0048236,GO:0005623,GO:0051704,GO:0022402,GO:0032501,GO:0009987,GO:0007275,GO:0043226,GO:0005634,GO:0044703,GO:0009555,GO:0009554,GO:0043231,GO:0009556,GO:0009553,GO:0005622,GO:0007049,GO:0000003,GO:0044424,GO:0022414,GO:0019953	4558.Sb02g032540.1
SORBI_3001G489150	7.35031	5.76625	1.18813	4.85322	1.21474e-06	0.000769273			GO:0051234,GO:0005575,GO:0044464,GO:0033037,GO:0009639,GO:0009416,GO:0009579,GO:0008150,GO:0001101,GO:0051179,GO:0043229,GO:0043227,GO:0042221,GO:0006970,GO:0005623,GO:0006810,GO:0071702,GO:0005737,GO:0009314,GO:0005829,GO:0033036,GO:0009408,GO:0044444,GO:0048046,GO:0015774,GO:0009414,GO:0005634,GO:0043226,GO:0010035,GO:0009415,GO:0016020,GO:0043231,GO:0005622,GO:0050896,GO:1901700,GO:0005576,GO:…
SORBI_3003G055600	155.798	5.77417	1.39943	4.12608	3.69004e-05	0.00566066		8056563	GO:0009507,GO:0046483,GO:0006996,GO:0006260,GO:0009058,GO:0044454,GO:0003674,GO:0005694,GO:0031967,GO:0051716,GO:0005623,GO:0006301,GO:0044428,GO:0098813,GO:0044238,GO:0016043,GO:0009941,GO:0044435,GO:0005622,GO:0071704,GO:0000819,GO:0034645,GO:0005488,GO:0044237,GO:0071840,GO:0044464,GO:0000785,GO:0008150,GO:0044249,GO:1901360,GO:0032991,GO:0044444,GO:0043226,GO:0005634,GO:0000228,GO:0070013,GO:…
SORBI_3003G414400	52.9033	5.77711	1.26362	4.57187	4.83393e-06	0.00147393				4558.Sb01g050260.1
SORBI_3004G084900	8687.95	5.78076	1.56648	3.69029	0.000224001	0.0166638	SPX2	8071656	GO:0048522,GO:0005575,GO:0044464,GO:0009267,GO:0032103,GO:0080040,GO:0032106,GO:0080135,GO:0065007,GO:0032101,GO:0010647,GO:0008150,GO:0043229,GO:0032104,GO:0048584,GO:0043227,GO:0009605,GO:0032109,GO:0051716,GO:0050794,GO:0005623,GO:0071496,GO:0007154,GO:0005737,GO:0044444,GO:0009987,GO:0016036,GO:0009991,GO:0043226,GO:0005634,GO:0048518,GO:0009628,GO:0050789,GO:0043231,GO:0032107,GO:0005783,GO:…	4558.Sb01g045772.1
SORBI_3004G189400	686.798	5.78185	1.76042	3.28435	0.00102216	0.0370858		8072622		4558.Sb03g004760.1		mini-chromosome maintenance complex-binding protein	mini-chromosome maintenance complex-binding protein
SORBI_3010G141800	197.14	5.7879	1.72897	3.3476	0.000815133	0.0332758				4558.Sb03g044840.1
SORBI_3009G036700	173.661	5.80086	1.71617	3.38013	0.00072452	0.0313006		8068208		4558.Sb04g006990.1		SPX domain-containing protein 1	SPX domain-containing protein 1
SORBI_3008G173700	32.9545	5.80168	1.74222	3.33005	0.000868294	0.0345889		8084424		4558.Sb04g023760.1		uncharacterized LOC8072622	uncharacterized protein LOC8072622
SORBI_3003G002900	87.587	5.8149	1.48362	3.9194	8.8768e-05	0.00970086			GO:0051234,GO:0005575,GO:0044464,GO:0071944,GO:0005623,GO:0006810,GO:0055085,GO:0003674,GO:0016020,GO:0005886,GO:0008150,GO:0022857,GO:0005215,GO:0051179	4558.Sb10g016955.1
SORBI_3001G342800	21.3798	5.82866	1.09851	5.30597	1.12074e-07	0.000230667				4558.Sb09g003110.1		mRNA decay activator protein ZFP36L3	mRNA decay activator protein ZFP36L3
SORBI_3004G260500	14.9085	5.82946	1.56562	3.72342	0.000196545	0.0155088		8071782		4558.Sb08g021830.1		putative cyclic nucleotide-gated ion channel 7	putative cyclic nucleotide-gated ion channel 7
SORBI_3007G223250	66.0279	5.84272	1.54554	3.78038	0.000156592	0.0133362				4558.Sb03g000430.1
SORBI_3003G159400	130.595	5.86446	1.70297	3.44367	0.000573871	0.0279005
SORBI_3001G244800	56.3152	5.87192	1.39073	4.22217	2.41959e-05	0.00449316				4558.Sb04g029890.1		protein NRT1/ PTR FAMILY 7.3	protein NRT1/ PTR FAMILY 7.3
SORBI_3003G107400	2757.13	5.89031	1.18658	4.96409	6.90248e-07	0.000549927		8085054	GO:0005575,GO:1901615,GO:0044464,GO:0009058,GO:0008610,GO:0003674,GO:0016860,GO:0008150,GO:0071944,GO:0005623,GO:0008202,GO:0006694,GO:1901360,GO:0005886,GO:0016126,GO:0044238,GO:0003824,GO:0000247,GO:0008152,GO:0016020,GO:1901576,GO:0016853,GO:0071704,GO:1901362,GO:0006629,GO:0016863,GO:1901617,GO:0016125
SORBI_3001G024250	34.4923	5.89731	1.41702	4.16177	3.15784e-05	0.00513219
SORBI_3002G321600	69.2763	5.89804	1.58669	3.7172	0.000201446	0.0157947
SORBI_3002G257150	42.4634	5.89997	1.27501	4.6274	3.70291e-06	0.0012738				4558.Sb03g009020.1		probable 3-beta-hydroxysteroid-Delta(8),Delta(7)-isomerase	probable 3-beta-hydroxysteroid-Delta(8),Delta(7)-isomerase isoform X2
SORBI_3003G410000	40.5251	5.94421	1.69206	3.513	0.000443069	0.0241034		8059384
SORBI_3001G053200	329.578	5.95086	1.80125	3.30374	0.000954057	0.0360847
SORBI_3001G511100	11.3555	5.96013	1.34303	4.43781	9.08799e-06	0.00226722		8085519
SORBI_3004G229200	1521.56	5.97806	1.2576	4.75354	1.99885e-06	0.000902134		8074815		4558.Sb03g044460.1		uncharacterized LOC8059384	uncharacterized protein LOC8059384
SORBI_3008G107600	30.9268	5.98544	1.48362	4.03436	5.47507e-05	0.00711701				4558.Sb01g004880.3
SORBI_3009G249400	95.2839	6.01851	1.598	3.76628	0.000165699	0.0138258			GO:0005575,GO:0044464,GO:0071944,GO:0005623,GO:0016020,GO:0005886	4558.Sb01g047700.1		uncharacterized LOC8085519	uncharacterized protein LOC8085519
SORBI_3010G047300	33.8412	6.05972	1.24784	4.85619	1.19668e-06	0.000769273				4558.Sb04g027360.1		protein EXORDIUM	protein EXORDIUM
SORBI_3003G249500	201.533	6.06161	1.84439	3.2865	0.00101439	0.0370858		8061832		4558.Sb08g016250.1
SORBI_3010G148100	51.9356	6.06576	1.19491	5.07634	3.84781e-07	0.000441987		8073060		4558.Sb09g029990.1
SORBI_3001G112200	247.346	6.12265	1.39098	4.40168	1.07415e-05	0.0025509		8059999		4558.Sb10g004120.1
SORBI_3009G176600	126.442	6.14065	1.72751	3.55462	0.000378519	0.0220487		8077016		4558.Sb03g030580.1		cytochrome b561 domain-containing protein At4g18260	cytochrome b561 domain-containing protein At4g18260
SORBI_3001G070100	87.5179	6.20093	1.94424	3.18939	0.00142576	0.0457299				4558.Sb01g009990.1		cortical cell-delineating protein	cortical cell-delineating protein
SORBI_3003G248700	50.8551	6.2111	1.64699	3.77118	0.000162477	0.0136491			GO:0005575,GO:0006807,GO:1901564,GO:0044464,GO:0009058,GO:0009067,GO:0016646,GO:0003674,GO:0055114,GO:0008150,GO:0044283,GO:0019752,GO:0009066,GO:0005623,GO:0006082,GO:0044249,GO:0005737,GO:0006553,GO:0046394,GO:0006091,GO:0009987,GO:0016491,GO:1901605,GO:0008652,GO:0044238,GO:0016053,GO:0004753,GO:0003824,GO:0016645,GO:0008152,GO:0043436,GO:1901576,GO:0005622,GO:0071704,GO:0044424,GO:0006520,GO:…	4558.Sb09g023700.1		7-deoxyloganetin glucosyltransferase	7-deoxyloganetin glucosyltransferase
SORBI_3004G158050	18.5683	6.22425	1.5324	4.06176	4.87045e-05	0.00669252				4558.Sb01g006340.1
SORBI_3004G045000	36.4871	6.23692	1.44011	4.33085	1.48537e-05	0.0032755				4558.Sb04g035220.1
SORBI_3009G192600	113.369	6.25764	1.57986	3.96089	7.46708e-05	0.008782				4558.Sb04g021080.1
SORBI_3008G125600	516.226	6.26436	1.82579	3.43104	0.000601263	0.0282531				4558.Sb04g003830.1
SORBI_3003G372750	31.7654	6.27402	1.53317	4.09218	4.27335e-05	0.00623372				4558.Sb09g025140.1
SORBI_3003G296500	67.6147	6.31341	1.87594	3.36547	0.000764131	0.0321915			GO:0005575,GO:0044464,GO:0032103,GO:0065007,GO:0002831,GO:0043902,GO:1902290,GO:0032101,GO:0008150,GO:0080134,GO:0048584,GO:1902288,GO:0009605,GO:0071944,GO:0005623,GO:0043900,GO:0051704,GO:0031349,GO:1900424,GO:0005886,GO:0002833,GO:0048518,GO:0043207,GO:0009617,GO:0050789,GO:0009607,GO:0016020,GO:0050896,GO:0048583,GO:0031347,GO:0051707,GO:1900426
SORBI_3002G408400	68.7223	6.37082	1.37779	4.62395	3.76499e-06	0.0012738	BMY3	8078514		4558.Sb03g041335.1
SORBI_3001G084200	46.9383	6.38996	1.79484	3.56019	0.000370586	0.0217405				4558.Sb03g034690.1
SORBI_3001G493500	19.9626	6.39714	1.42836	4.47866	7.51146e-06	0.00200454		8082136		4558.Sb02g042220.1		inactive beta-amylase 9	inactive beta-amylase 9
SORBI_3007G188001	66.9868	6.45217	1.66127	3.88387	0.000102807	0.010518
SORBI_3009G190900	603.674	6.45741	1.22917	5.25348	1.49251e-07	0.000249767				4558.Sb01g046120.1		protein SULFUR DEFICIENCY-INDUCED 1	protein SULFUR DEFICIENCY-INDUCED 1
SORBI_3004G256100	57.4502	6.47825	1.5988	4.05196	5.07913e-05	0.00675211		8071758		4558.Sb07g025785.1
SORBI_3009G012000	235.2	6.48734	1.74886	3.70946	0.0002077	0.0160306
SORBI_3004G068800	3412.69	6.48751	1.97241	3.28912	0.00100501	0.0369373				4558.Sb04g029470.1		nucleotide-sugar uncharacterized transporter 2	nucleotide-sugar uncharacterized transporter 2 isoform X1
SORBI_3002G268966	41.0723	6.51694	1.16925	5.57359	2.49547e-08	6.1633e-05				4558.Sb09g001200.1
SORBI_3003G296250	115.787	6.52302	1.30766	4.98833	6.09039e-07	0.000528899				4558.Sb04g005770.1
SORBI_3002G041400	982.656	6.54085	1.67619	3.90222	9.53145e-05	0.00994407			GO:0033044,GO:0010628,GO:0005575,GO:0044464,GO:0080135,GO:0065007,GO:0005694,GO:0008150,GO:0044427,GO:0043229,GO:0010286,GO:0043227,GO:0043228,GO:0044446,GO:0031974,GO:0050794,GO:0098687,GO:0005623,GO:0044428,GO:0060968,GO:0060969,GO:0009408,GO:0043232,GO:0019222,GO:1901651,GO:0043226,GO:0005634,GO:0048518,GO:0070013,GO:0007346,GO:0010604,GO:0050789,GO:0044422,GO:0010564,GO:0051983,GO:0048523,GO:…
SORBI_3001G357400	163.856	6.54734	1.51322	4.32677	1.51315e-05	0.00327822		8080480	GO:0006996,GO:0098796,GO:0003674,GO:0046903,GO:0044431,GO:0051640,GO:0046907,GO:0050794,GO:0044877,GO:0005623,GO:0043933,GO:0071702,GO:0030667,GO:0097708,GO:0005798,GO:0019222,GO:0005793,GO:0051171,GO:0016043,GO:0031410,GO:0045184,GO:0050789,GO:0071705,GO:0098588,GO:0060255,GO:0034248,GO:0005622,GO:0031982,GO:0032940,GO:0012505,GO:0051650,GO:0051246,GO:0005515,GO:0016192,GO:0005488,GO:0071840,GO:…
SORBI_3009G081400	25.6244	6.55773	1.39626	4.69665	2.64464e-06	0.00108629		8066613		4558.Sb02g003550.1
SORBI_3003G009000	31.2112	6.56516	1.47119	4.46248	8.10149e-06	0.00210622				4558.Sb01g034140.1		transmembrane emp24 domain-containing protein p24delta9	transmembrane emp24 domain-containing protein p24delta9
SORBI_3004G016100	314.461	6.57051	2.0001	3.28509	0.0010195	0.0370858		8068240		4558.Sb09g007150.1		arabinogalactan peptide 16	arabinogalactan peptide 16
SORBI_3006G205600	2278.12	6.57936	1.50325	4.37676	1.20454e-05	0.00280658		8072291		4558.Sb03g000960.1
SORBI_3008G036300	796.429	6.58351	1.87804	3.50553	0.000455694	0.0243083			GO:0016787,GO:0003993,GO:0042578,GO:0016791,GO:0006793,GO:0003824,GO:0016311,GO:0003674,GO:0008152,GO:0016788,GO:0006796,GO:0008150,GO:0009987,GO:0044237	4558.Sb04g001520.1		uncharacterized LOC8068240	uncharacterized protein LOC8068240 isoform X2
SORBI_3009G011901	297.978	6.59582	1.8335	3.59739	0.00032143	0.0201839				4558.Sb06g027670.1		xyloglucan endotransglucosylase/hydrolase protein 24	xyloglucan endotransglucosylase/hydrolase protein 24
SORBI_3003G166875	22.2583	6.61093	1.13617	5.81859	5.93452e-09	3.34986e-05				4558.Sb08g003140.1
SORBI_3004G282800	61.0951	6.62948	2.0501	3.23374	0.0012218	0.0410558		8073219	GO:0005575,GO:0032502,GO:0030258,GO:0003674,GO:0019395,GO:0043167,GO:0046593,GO:0010430,GO:0055114,GO:0008150,GO:0048856,GO:0023052,GO:0050660,GO:0016832,GO:0048229,GO:0019752,GO:0006082,GO:0048037,GO:0007154,GO:0032501,GO:0009987,GO:0050662,GO:0007275,GO:0044238,GO:0043168,GO:0003824,GO:0044255,GO:0008152,GO:0043436,GO:1901363,GO:0009553,GO:0016829,GO:0034440,GO:0007267,GO:0006631,GO:0071704,GO:…	4558.Sb09g001200.1
SORBI_3008G059800	30.4825	6.66055	1.76051	3.78331	0.000154757	0.0132749		8054102		4558.Sb03g016290.1
SORBI_3006G107900	82.2931	6.75252	1.55451	4.34383	1.40018e-05	0.00314379		8073440	GO:0003006,GO:0048869,GO:0005575,GO:0044464,GO:0006979,GO:0032502,GO:0055046,GO:0048232,GO:0022412,GO:0008150,GO:0043229,GO:0048856,GO:0043227,GO:0048229,GO:0048235,GO:0071944,GO:0005623,GO:0051704,GO:0005737,GO:0005773,GO:0005886,GO:0044444,GO:0032501,GO:0009987,GO:0007275,GO:0043226,GO:0044703,GO:0009555,GO:0016020,GO:0032504,GO:0043231,GO:0005622,GO:0050896,GO:0030154,GO:0000003,GO:0044424,GO:…	4558.Sb04g031910.1		protein HOTHEAD	protein HOTHEAD
SORBI_3003G270650	16.234	6.80948	1.51339	4.49949	6.81163e-06	0.00189788				4558.Sb08g005040.1		uncharacterized LOC8054102	uncharacterized protein LOC8054102
SORBI_3005G079700	420.899	6.87057	1.91765	3.5828	0.000339931	0.0209367				4558.Sb06g019050.1		cell number regulator 2	cell number regulator 2
SORBI_3001G409850	365.833	6.87342	1.81583	3.78528	0.000153536	0.0132749			GO:0051234,GO:0005575,GO:0044464,GO:0003674,GO:0008150,GO:0006865,GO:0051179,GO:0015171,GO:0071944,GO:0005623,GO:0006810,GO:0055085,GO:0071702,GO:0098656,GO:0005886,GO:0015075,GO:0015318,GO:0008514,GO:1903825,GO:0071705,GO:0016020,GO:0005342,GO:0022857,GO:0006820,GO:0046943,GO:0015711,GO:0034220,GO:0003333,GO:1905039,GO:0046942,GO:0006811,GO:0015849,GO:0008509,GO:0005215
SORBI_3002G201950	88.2949	6.90567	1.53826	4.48928	7.14629e-06	0.0019611				4558.Sb10g016955.1
SORBI_3005G212700	134.751	6.92584	2.18367	3.17166	0.00151572	0.0470785		8070221		4558.Sb06g019090.1
SORBI_3005G210200	171.058	6.93709	2.05457	3.37641	0.000734372	0.0314359
SORBI_3003G175100	506.327	6.94007	1.88541	3.68093	0.00023238	0.0168309				4558.Sb05g026490.1		probable glutathione S-transferase GSTU6	probable glutathione S-transferase GSTU6
SORBI_3003G025400	52.3662	6.94718	1.3762	5.0481	4.46217e-07	0.000462317				4558.Sb05g026335.1
SORBI_3006G192600	1436.42	6.94874	1.64078	4.23503	2.28516e-05	0.00434146				4558.Sb03g022080.1
SORBI_3001G261577	386.198	6.99466	1.83863	3.80429	0.000142214	0.0129808
SORBI_3006G183900	25.3194	7.03226	1.58816	4.42794	9.51395e-06	0.00234976		8057606	GO:0048878,GO:1901615,GO:0032502,GO:0009058,GO:0008610,GO:0003674,GO:0065007,GO:0042445,GO:0055114,GO:0008150,GO:0048856,GO:0016131,GO:0008202,GO:0006694,GO:1901360,GO:0032501,GO:0016491,GO:0016128,GO:0007275,GO:0044238,GO:0003824,GO:0016132,GO:0008152,GO:0042446,GO:0042592,GO:1901576,GO:0010817,GO:0004497,GO:0071704,GO:0055088,GO:0010268,GO:1901362,GO:0016129,GO:0006629,GO:0065008,GO:1901617,GO:…	4558.Sb06g026540.1
SORBI_3001G044700	290.333	7.0349	1.40278	5.01496	5.30446e-07	0.000503883		8057099
SORBI_3006G142266	580.076	7.08778	1.98472	3.57117	0.000355394	0.0213436				4558.Sb06g025820.1		cytochrome P450 87A3	cytochrome P450 87A3
SORBI_3002G020200	303.401	7.09201	1.25658	5.64389	1.66246e-08	4.98099e-05		8059889		4558.Sb01g004120.1		dirigent protein 4	dirigent protein 4
SORBI_3001G253700	523.175	7.11183	1.85097	3.84222	0.000121926	0.0117172		8064935	GO:0004674,GO:0008134,GO:0005575,GO:0006807,GO:0044464,GO:1901564,GO:0007167,GO:0003674,GO:0065007,GO:0016310,GO:0044260,GO:0030957,GO:0008150,GO:0043229,GO:0043170,GO:0043227,GO:0023052,GO:0006793,GO:0051716,GO:0050794,GO:0071944,GO:0005623,GO:0019199,GO:0140096,GO:0060089,GO:0007165,GO:0007154,GO:0005737,GO:0006468,GO:0005886,GO:0009987,GO:0016740,GO:0043226,GO:0005634,GO:0044238,GO:0006464,GO:…
SORBI_3002G118500	248.209	7.12538	1.77078	4.02386	5.72511e-05	0.00725122				4558.Sb02g001880.1		uncharacterized LOC8059889	uncharacterized protein LOC8059889
SORBI_3005G020600	136.76	7.15056	1.50398	4.75443	1.99002e-06	0.000902134				4558.Sb01g022400.1		probable serine/threonine-protein kinase PBL3	probable serine/threonine-protein kinase PBL3
SORBI_3006G232100	144.037	7.17747	1.54835	4.63556	3.55975e-06	0.00125598				4558.Sb02g009190.1
SORBI_3008G148200	69.5802	7.1871	1.93105	3.72186	0.000197758	0.0155549			GO:0030054,GO:0005575,GO:0031225,GO:0044464,GO:0009505,GO:0008150,GO:0001101,GO:0043229,GO:0043227,GO:0009605,GO:0042221,GO:0044446,GO:0071944,GO:0005623,GO:0051704,GO:0005737,GO:0005773,GO:0005886,GO:0044437,GO:0044444,GO:0009737,GO:0031090,GO:0009719,GO:0031224,GO:0043226,GO:0043207,GO:0009607,GO:0044422,GO:0009608,GO:0009506,GO:0016020,GO:0043231,GO:0044425,GO:0098588,GO:0010033,GO:0098805,GO:…	4558.Sb05g001750.1
SORBI_3003G355700	246.682	7.18732	1.48951	4.82528	1.3981e-06	0.000814925		8060094		4558.Sb06g029990.1
SORBI_3002G015266	626.189	7.1946	2.06277	3.48784	0.000486945	0.0252659				4558.Sb08g019840.1
SORBI_3001G488800	86.9111	7.2991	1.62251	4.49864	6.83908e-06	0.00189788		8082114	GO:0005575,GO:0044464,GO:0071944,GO:0005623,GO:0016020,GO:0005886	4558.Sb03g039790.1		Bowman-Birk type trypsin inhibitor	Bowman-Birk type trypsin inhibitor
SORBI_3001G198000	4419.92	7.33609	1.71561	4.27608	1.90209e-05	0.00385064		8065180
SORBI_3008G049701	435.194	7.37343	2.06444	3.57163	0.000354764	0.0213436				4558.Sb01g045730.1		uncharacterized protein At5g39865	uncharacterized protein At5g39865
SORBI_3001G484500	140.593	7.39175	1.769	4.17849	2.93446e-05	0.00503301		8082021		4558.Sb01g017440.1		protein RESPONSE TO LOW SULFUR 4	protein RESPONSE TO LOW SULFUR 4
SORBI_3010G224800	34.7696	7.46148	1.56993	4.75275	2.00664e-06	0.000902134		8061600		4558.Sb08g004220.1
SORBI_3006G077500	97.779	7.71443	1.5882	4.85733	1.18978e-06	0.000769273			GO:0009734,GO:0051234,GO:0009755,GO:0005575,GO:0044464,GO:0071310,GO:0003674,GO:0071495,GO:0065007,GO:0008150,GO:0051179,GO:0023052,GO:0005887,GO:0042221,GO:0051716,GO:0050794,GO:0071944,GO:0005623,GO:0006810,GO:0055085,GO:0007165,GO:0007154,GO:0005737,GO:0005886,GO:0044444,GO:0009987,GO:0031224,GO:0009719,GO:0005938,GO:0009733,GO:0050789,GO:0071365,GO:0016020,GO:0032870,GO:0044425,GO:0070887,GO:…	4558.Sb01g045350.1		uncharacterized LOC8082021	uncharacterized protein LOC8082021
SORBI_3003G284400	481.846	7.72988	1.46391	5.28031	1.28966e-07	0.000245016				4558.Sb10g027000.1		patellin-4	patellin-4
SORBI_3006G220100	204.231	7.81368	1.78136	4.38635	1.15269e-05	0.00271134				4558.Sb06g016460.1
SORBI_3001G280100	1005.98	7.82089	2.15297	3.6326	0.000280582	0.0186518		8086269	GO:0009507,GO:0006996,GO:0009058,GO:0034357,GO:0042221,GO:0051716,GO:0005623,GO:0009658,GO:0044238,GO:0016043,GO:0044255,GO:0050789,GO:0044435,GO:0046467,GO:0005622,GO:0071704,GO:0010287,GO:0044237,GO:0071840,GO:0044464,GO:0055035,GO:0065007,GO:0009534,GO:0008150,GO:0050801,GO:0044249,GO:0044444,GO:0098771,GO:0006643,GO:0043226,GO:0016020,GO:0055065,GO:0033554,GO:0050896,GO:0044424,GO:0042594,GO:…	4558.Sb03g033570.1
SORBI_3003G061850	75.7608	7.84243	1.43111	5.47995	4.25438e-08	9.55224e-05
SORBI_3008G105300	752.479	7.87925	2.11276	3.72937	0.000191961	0.0153432				4558.Sb01g027550.1		uncharacterized protein sll1770	uncharacterized protein LOC8086269
SORBI_3002G000800	115.145	7.95908	1.67471	4.75252	2.00896e-06	0.000902134			GO:0003006,GO:0040007,GO:0030054,GO:0048869,GO:0005575,GO:0006807,GO:0032989,GO:0032502,GO:0044464,GO:0051234,GO:0071840,GO:0003674,GO:0009860,GO:0008150,GO:0051179,GO:0000904,GO:0048856,GO:0048588,GO:0042886,GO:0009826,GO:0005623,GO:0006810,GO:0055085,GO:0071702,GO:0071944,GO:0051704,GO:0048868,GO:0035673,GO:0005886,GO:0032501,GO:0009987,GO:0009932,GO:0016043,GO:0035672,GO:0042938,GO:0000902,GO:…
SORBI_3005G028500	209.134	8.03419	2.17448	3.69476	0.000220093	0.0164723				4558.Sb08g015916.1
SORBI_3007G201200	92.6247	8.08802	1.87263	4.31907	1.5669e-05	0.00330762				4558.Sb02g000260.1
SORBI_3001G342400	2317.16	8.305	1.74295	4.7649	1.88944e-06	0.000902134		8077061		4558.Sb07g026880.1
SORBI_3002G349500	81.5175	8.32959	1.7928	4.64613	3.3822e-06	0.00122844		8055679		4558.Sb01g032880.1		SPX domain-containing protein 5	SPX domain-containing protein 5
SORBI_3010G120900	899.667	8.47813	1.61495	5.24978	1.5228e-07	0.000249767				4558.Sb02g037190.1		probable leucine-rich repeat receptor-like protein kinase At1g68400	probable leucine-rich repeat receptor-like protein kinase At1g68400
SORBI_3003G064200	62.4412	8.48181	1.49802	5.66201	1.49613e-08	4.98099e-05			GO:0010628,GO:0042753,GO:0046483,GO:0006996,GO:0009058,GO:0003674,GO:0010038,GO:0009416,GO:0031328,GO:0001101,GO:0042221,GO:0050794,GO:0005623,GO:0003676,GO:0016569,GO:0032501,GO:0019222,GO:0009737,GO:0009719,GO:0051171,GO:0044238,GO:0016043,GO:0050789,GO:0006351,GO:0046677,GO:0007623,GO:0043412,GO:0060255,GO:1901363,GO:0018193,GO:0005622,GO:0071704,GO:0044271,GO:0042493,GO:0097159,GO:0042752,GO:…	4558.Sb10g010666.1
SORBI_3004G007300	1301.12	8.60205	1.93626	4.44261	8.88756e-06	0.00223985				4558.Sb04g000810.1
SORBI_3004G100000	265.305	8.61938	2.0139	4.27994	1.86947e-05	0.00381589				4558.Sb04g008180.1
SORBI_3010G246400	1491.15	9.17251	1.27654	7.18544	6.69927e-13	1.65459e-08		8065132		4558.Sb10g028550.1		xyloglucan endotransglucosylase/hydrolase protein 22	xyloglucan endotransglucosylase/hydrolase protein 22
SORBI_3004G193100	412.941	9.39297	1.95481	4.80507	1.54701e-06	0.000868365		8070562	GO:0051234,GO:0005575,GO:0044464,GO:0009624,GO:0005216,GO:0003674,GO:0065007,GO:0008150,GO:0051179,GO:0098662,GO:0043229,GO:0043227,GO:0005887,GO:0022832,GO:0009605,GO:0022838,GO:0071944,GO:0005623,GO:0006810,GO:0005261,GO:0055085,GO:0030001,GO:0022890,GO:0051704,GO:0098655,GO:0005737,GO:0005886,GO:0044444,GO:0015075,GO:0098660,GO:0005249,GO:0009987,GO:0015318,GO:0031224,GO:0043226,GO:0015079,GO:…	4558.Sb04g024100.1		potassium channel KAT4	potassium channel KAT4
SORBI_3004G214900	11365.1	9.58782	2.39524	4.00287	6.25789e-05	0.00763808		8072464		4558.Sb04g026010.1		receptor kinase-like protein Xa21	receptor kinase-like protein Xa21
SORBI_3008G109500	688.738	10.0958	2.64684	3.81427	0.000136585	0.0127297		8.05558e+20		4558.Sb02g023030.1		uncharacterized protein At4g04775	uncharacterized protein At4g04775 | uncharacterized protein At4g04775 | uncharacterized protein At4g04775

## Sheet: Table S6
DEGs of Category3_Z-5_T3 vs Z-5_T0
Features	baseMean	log2FoldChange	lfcSE	stat	pvalue	padj	Gene Symbol	KEGG Gene ID	GO	STRING Protein	TF Family	description	KEGG description
SORBI_3003G236551	63.2686	-7.05939	2.03918	-3.46188	0.000536421	0.00656654		8058229		4558.Sb03g029390.1		uncharacterized LOC8058229	uncharacterized protein LOC8058229
SORBI_3005G122500	786.094	-6.72002	1.21106	-5.54889	2.87487e-08	1.05627e-05		8083104	GO:0050896,GO:0009605,GO:0030054,GO:0005575,GO:0005911,GO:0043207,GO:0009266,GO:0009607,GO:0055044,GO:0009506,GO:0006457,GO:0008150,GO:0009987,GO:0009628	4558.Sb05g018030.1		uncharacterized LOC8083104	uncharacterized protein LOC8083104
SORBI_3004G346400	174.778	-6.31316	1.2205	-5.17261	2.30842e-07	3.79548e-05		8056450		4558.Sb04g037330.1		heavy metal-associated isoprenylated plant protein 3	heavy metal-associated isoprenylated plant protein 3
SORBI_3007G204100	32.5374	-6.20858	1.94191	-3.19716	0.0013879	0.0126177		8081341		4558.Sb07g027140.1		uncharacterized LOC8081341	uncharacterized protein LOC8081341
SORBI_3003G041600	34.1043	-6.17045	1.23647	-4.99038	6.02621e-07	7.5604e-05				4558.Sb03g003695.1
SORBI_3001G295700	442.55	-5.95157	1.25288	-4.75032	2.03099e-06	0.00016222		8055636	GO:0016787,GO:0005575,GO:0009507,GO:0044464,GO:0003674,GO:0043229,GO:0004806,GO:0043227,GO:0005623,GO:0016788,GO:0005737,GO:0044444,GO:0047714,GO:0043226,GO:0003824,GO:0043231,GO:0052689,GO:0005622,GO:0004620,GO:0044424,GO:0016298,GO:0008970,GO:0009536	4558.Sb01g028880.1		phospholipase A1-Ibeta2, chloroplastic	phospholipase A1-Ibeta2, chloroplastic
SORBI_3009G112200	13.7391	-5.83774	1.51526	-3.85263	0.000116857	0.00238906				4558.Sb09g018030.1
SORBI_3002G348900	40.5989	-5.71955	1.49104	-3.83594	0.000125084	0.00247274		8055677		4558.Sb02g037140.1		cytochrome P450 89A2	cytochrome P450 89A2
SORBI_3001G255700	442.189	-5.65475	1.1864	-4.76633	1.87616e-06	0.000153541
SORBI_3001G131200	170.455	-5.37864	0.957101	-5.61972	1.91267e-08	9.08118e-06				4558.Sb01g011500.1
SORBI_3009G173400	19.2649	-5.37017	1.51304	-3.54925	0.00038633	0.00529161		8076998	GO:0006355,GO:0080090,GO:1903338,GO:0065007,GO:0031327,GO:2000112,GO:0008150,GO:0010629,GO:0045892,GO:2000652,GO:0031326,GO:0010605,GO:0050794,GO:0009890,GO:0010556,GO:0019222,GO:0045934,GO:0051171,GO:0051172,GO:0009892,GO:0050789,GO:0048523,GO:0060255,GO:0010468,GO:1903507,GO:0051253,GO:1903506,GO:0031323,GO:2000113,GO:0019219,GO:0009889,GO:0048519,GO:0044087,GO:0031324,GO:2001141,GO:0051252,GO:…	4558.Sb09g023390.1		transcription repressor OFP4	transcription repressor OFP4
SORBI_3007G058200	18.6784	-5.3543	1.14899	-4.66003	3.16165e-06	0.000216839
SORBI_3007G077200	2044.66	-5.1091	0.745783	-6.85065	7.35161e-12	1.82243e-08		8086050		4558.Sb07g006200.1	ERF	ethylene-responsive transcription factor 4	ethylene-responsive transcription factor 4
SORBI_3001G488000	568.86	-4.96608	1.01015	-4.9162	8.82395e-07	9.78204e-05		8082112		4558.Sb01g045660.1		uncharacterized LOC8082112	uncharacterized protein LOC8082112
SORBI_3009G066800	85.0657	-4.9579	1.1006	-4.50472	6.64592e-06	0.000352425
SORBI_3009G046200	308.31	-4.83964	1.7163	-2.81982	0.0048051	0.0297491		8075985	GO:0005575,GO:0006807,GO:0009507,GO:0044434,GO:0033013,GO:0044464,GO:0046483,GO:1901564,GO:0000139,GO:0003674,GO:0005789,GO:0006725,GO:0051186,GO:0098827,GO:0044432,GO:0008150,GO:0031967,GO:0001101,GO:0043229,GO:0043227,GO:0044431,GO:0044446,GO:0006778,GO:0042221,GO:0006970,GO:0005623,GO:0031975,GO:0031984,GO:0048037,GO:0098791,GO:0005737,GO:1901360,GO:0044444,GO:0031969,GO:0009987,GO:0009737,GO:…	4558.Sb09g003960.1		translocator protein homolog	translocator protein homolog
SORBI_3003G347000	81.2893	-4.83461	1.3764	-3.51251	0.0004439	0.00580115
SORBI_3006G216700	14.8165	-4.82469	1.09188	-4.41869	9.92992e-06	0.000479803				4558.Sb06g028660.1
SORBI_3004G239700	11.4723	-4.80766	1.05598	-4.55281	5.29351e-06	0.000300432
SORBI_3003G095000	57.6004	-4.78705	1.44564	-3.31136	0.000928428	0.00955141		8079053		4558.Sb03g007940.1		UDP-glycosyltransferase 92A1	UDP-glycosyltransferase 92A1
SORBI_3009G165300	15.2878	-4.78298	1.02563	-4.66343	3.10978e-06	0.000213962				4558.Sb09g022730.1
SORBI_3007G221000	789.902	-4.69367	1.07257	-4.37609	1.20828e-05	0.000545189		8055355	GO:1901615,GO:0044257,GO:0003674,GO:0006066,GO:1905957,GO:0001101,GO:0009056,GO:0042221,GO:0050794,GO:0005623,GO:0032446,GO:1902644,GO:1901419,GO:0009719,GO:0044238,GO:0044255,GO:0050789,GO:0043412,GO:0044265,GO:0043632,GO:0005622,GO:0043161,GO:0071704,GO:0042493,GO:0009651,GO:1901565,GO:0044237,GO:0009687,GO:1905959,GO:0044464,GO:0004842,GO:0065007,GO:0008150,GO:0009739,GO:0030163,GO:0048584,GO:…	4558.Sb07g028710.1		probable E3 ubiquitin-protein ligase XERICO	probable E3 ubiquitin-protein ligase XERICO
SORBI_3006G011100	313.421	-4.68934	1.29696	-3.61564	0.000299602	0.0044953		8080276		4558.Sb06g001110.1		uncharacterized LOC8080276	uncharacterized protein LOC8080276
SORBI_3006G249600	55.9043	-4.66799	1.77743	-2.62626	0.00863281	0.0447636		8082532		4558.Sb06g031480.1		BTB/POZ and MATH domain-containing protein 2	BTB/POZ and MATH domain-containing protein 2
SORBI_3005G190900	55.072	-4.65899	1.72959	-2.6937	0.00706636	0.0389748				4558.Sb05g024750.1
SORBI_3001G047900	142.778	-4.57919	1.04008	-4.40273	1.06898e-05	0.000500857		8081212		4558.Sb01g004400.1		uncharacterized LOC8081212	uncharacterized protein LOC8081212
SORBI_3001G323801	116.469	-4.57555	1.33087	-3.43802	0.000585989	0.00696346		8063193		4558.Sb01g031380.1		pectinesterase inhibitor 10	pectinesterase inhibitor 10
SORBI_3004G184800	113.806	-4.5305	1.5251	-2.97062	0.002972	0.0214229		8072599		4558.Sb04g023370.1		dihydrolipoyllysine-residue acetyltransferase component of pyruvate dehydrogenase complex	uncharacterized protein LOC8072599
SORBI_3002G330900	24.3839	-4.521	0.862937	-5.23909	1.61373e-07	3.12806e-05				4558.Sb02g035740.1
SORBI_3007G094500	60.17	-4.51402	0.937851	-4.81316	1.48564e-06	0.000136375				4558.Sb01g003680.1
SORBI_3001G423800	41.5161	-4.48667	0.969816	-4.62631	3.72233e-06	0.000236382		8084946		4558.Sb01g039840.1		AT-hook motif nuclear-localized protein 22	AT-hook motif nuclear-localized protein 22
SORBI_3002G268600	18.7091	-4.44804	0.889671	-4.99964	5.74365e-07	7.38604e-05		8059025	GO:0006355,GO:0080090,GO:0003674,GO:0003700,GO:0065007,GO:2000112,GO:0008150,GO:0031326,GO:0050794,GO:0010556,GO:0019222,GO:0051171,GO:0050789,GO:0060255,GO:0010468,GO:0031323,GO:0048583,GO:0031347,GO:0019219,GO:0009889,GO:2001141,GO:0140110,GO:0051252,GO:1903506,GO:0080134	4558.Sb02g030260.1	TCP	transcription factor PCF2	transcription factor PCF2
SORBI_3004G161751	52.4644	-4.4259	1.01728	-4.3507	1.35704e-05	0.000590552
SORBI_3009G111800	81.246	-4.42269	1.31774	-3.35628	0.000789996	0.00853302				4558.Sb09g018020.1
SORBI_3004G282301	31.1668	-4.40438	1.13783	-3.87088	0.000108444	0.00228512
SORBI_3006G051100	449.709	-4.3782	1.08792	-4.02439	5.71242e-05	0.0015227
SORBI_3007G023800	25.3572	-4.36288	0.906114	-4.81494	1.47245e-06	0.000136375		8074046	GO:0016787,GO:0004386,GO:0005575,GO:0006807,GO:0016817,GO:0044464,GO:0046483,GO:0004004,GO:0003674,GO:0006725,GO:0070035,GO:0065007,GO:0000375,GO:0008186,GO:0008150,GO:0043229,GO:0043170,GO:0043227,GO:0043228,GO:0006396,GO:0008026,GO:0031974,GO:0044446,GO:0005623,GO:0000377,GO:0017111,GO:0044428,GO:0005737,GO:0003724,GO:1901360,GO:0016462,GO:0000398,GO:0009987,GO:0019222,GO:0043232,GO:0006139,GO:…	4558.Sb07g002100.1		DEAD-box ATP-dependent RNA helicase 42	DEAD-box ATP-dependent RNA helicase 42
SORBI_3003G207700	5.3962	-4.35548	1.03048	-4.22664	2.3721e-05	0.000856855
SORBI_3006G101100	72.8102	-4.35474	1.57177	-2.77059	0.00559543	0.0329998		8073403		4558.Sb06g018480.1		uncharacterized LOC8073403	uncharacterized protein LOC8073403
SORBI_3002G010600	4.99076	-4.35353	1.13359	-3.84049	0.000122787	0.0024477			GO:0050896,GO:0005575,GO:0044424,GO:0006970,GO:0005623,GO:0044464,GO:0005622,GO:0006950,GO:0005737,GO:0009651,GO:0008150,GO:0009628	4558.Sb02g001140.1
SORBI_3004G348600	46.464	-4.34521	0.959992	-4.5263	6.00263e-06	0.000329814		8059694	GO:0090090,GO:0071840,GO:0005575,GO:0120025,GO:0006996,GO:0023051,GO:0044464,GO:0044782,GO:0065007,GO:0005929,GO:0008150,GO:0120031,GO:0048585,GO:0050794,GO:0005623,GO:0060271,GO:2000050,GO:0042995,GO:0051239,GO:0010648,GO:0009987,GO:0009968,GO:0043226,GO:0016043,GO:1905330,GO:0023057,GO:0050789,GO:0070925,GO:0030031,GO:0050793,GO:0009966,GO:0022603,GO:0048523,GO:0060828,GO:2000027,GO:0030030,GO:…	4558.Sb04g037530.1		protein KINESIN LIGHT CHAIN-RELATED 2	protein KINESIN LIGHT CHAIN-RELATED 2
SORBI_3006G032500	297.817	-4.32518	0.878455	-4.92362	8.49578e-07	9.66457e-05
SORBI_3001G339300	101.683	-4.29131	1.03648	-4.14026	3.46914e-05	0.00112221				4558.Sb01g032640.1
SORBI_3009G166801	55.6475	-4.27363	1.02083	-4.18645	2.83352e-05	0.000978548
SORBI_3003G408200	16.7214	-4.26945	1.29444	-3.2983	0.000972715	0.00985708		8079818		4558.Sb03g044300.1		uncharacterized LOC8079818	uncharacterized protein LOC8079818
SORBI_3004G110300	51.5244	-4.26864	0.942995	-4.52668	5.99165e-06	0.000329814		8085841		4558.Sb04g009010.1		RING-H2 finger protein ATL39	RING-H2 finger protein ATL39 isoform X1
SORBI_3003G163500	65.6629	-4.26371	1.14559	-3.72184	0.000197778	0.00336352		8086360		4558.Sb03g014790.1		glutaredoxin-C1	glutaredoxin-C1
SORBI_3001G188700	342.029	-4.26105	0.98228	-4.33792	1.43836e-05	0.000616521		8065664	GO:0070085,GO:1901135,GO:0005575,GO:0006807,GO:0009507,GO:0044464,GO:0009058,GO:0098796,GO:1901564,GO:1990234,GO:0005789,GO:0009101,GO:0098827,GO:0018196,GO:0044432,GO:0044260,GO:1901137,GO:0006486,GO:0008150,GO:0043170,GO:0043229,GO:0043227,GO:0009100,GO:0044446,GO:0008250,GO:0071944,GO:0005623,GO:0031984,GO:0044237,GO:0010483,GO:0051704,GO:0044249,GO:0005737,GO:0005886,GO:0032991,GO:0043413,GO:…	4558.Sb01g016570.1		probable dolichyl-diphosphooligosaccharide--protein glycosyltransferase subunit 3	probable dolichyl-diphosphooligosaccharide--protein glycosyltransferase subunit 3
SORBI_3001G162900	6.23645	-4.25632	1.44218	-2.95132	0.00316423	0.0223635		8062481	GO:0031331,GO:0003674,GO:0050794,GO:0005623,GO:0032446,GO:0030162,GO:0019222,GO:0051171,GO:0044238,GO:0050789,GO:0009894,GO:0009896,GO:0032270,GO:0043412,GO:1903362,GO:0060255,GO:0005622,GO:0071704,GO:0051246,GO:1903050,GO:0005515,GO:0005488,GO:0044237,GO:0044390,GO:0080090,GO:0044464,GO:0004842,GO:0065007,GO:0008150,GO:0042176,GO:0019899,GO:0032991,GO:0051173,GO:0016740,GO:0061630,GO:0016567,GO:…	4558.Sb01g014250.1		probable E3 ubiquitin-protein ligase ARI2	probable E3 ubiquitin-protein ligase ARI2
SORBI_3010G052500	271.512	-4.24852	0.927857	-4.57886	4.67525e-06	0.000275281		8070886		4558.Sb10g004570.1	C2H2	uncharacterized LOC8070886	uncharacterized protein LOC8070886
SORBI_3001G194000	39.6056	-4.24396	1.31855	-3.21865	0.00128796	0.0119888				4558.Sb01g017080.1
SORBI_3007G077100	3499.24	-4.2439	0.670027	-6.33392	2.39006e-10	3.23527e-07		8085844		4558.Sb07g006195.1	ERF	ethylene-responsive transcription factor 11	ethylene-responsive transcription factor 11
SORBI_3008G192500	42.0752	-4.21688	0.936941	-4.50069	6.77342e-06	0.000357712
SORBI_3005G121200	453.011	-4.2087	1.49647	-2.81242	0.00491703	0.0301529		8075822	GO:0003006,GO:0090567,GO:0048608,GO:0032502,GO:0009791,GO:0010506,GO:0031330,GO:0065007,GO:0048731,GO:0008150,GO:0001101,GO:0048856,GO:0042221,GO:0048229,GO:0006972,GO:0050794,GO:0006970,GO:0048367,GO:0010507,GO:0032501,GO:0019222,GO:0009737,GO:0007275,GO:0009414,GO:0009719,GO:0061458,GO:0009892,GO:0050789,GO:0010035,GO:0009415,GO:0009894,GO:0009555,GO:0009908,GO:0048523,GO:0031329,GO:0010033,GO:…	4558.Sb05g017940.1		HVA22-like protein e	HVA22-like protein e isoform X1
SORBI_3003G230100	114.887	-4.17708	1.11559	-3.74427	0.000180918	0.00316532		8058197		4558.Sb03g028810.1		uncharacterized LOC8058197	uncharacterized protein LOC8058197
SORBI_3003G283750	29.1681	-4.16952	1.25221	-3.32972	0.000869323	0.00910347
SORBI_3002G173900	691.841	-4.14706	1.0701	-3.8754	0.000106448	0.00225886		8055530		4558.Sb02g022260.1		hydroquinone glucosyltransferase	hydroquinone glucosyltransferase
SORBI_3004G097100	98.3892	-4.14302	1.20976	-3.42466	0.000615579	0.0072077		8073788		4558.Sb04g007990.1		probable F-box protein At4g22030	probable F-box protein At4g22030
SORBI_3004G288900	67.9079	-4.13492	0.987116	-4.18889	2.80327e-05	0.000972972				4558.Sb04g032440.1
SORBI_3004G114000	16.5592	-4.11887	1.19009	-3.46097	0.000538231	0.00658238				4558.Sb01g006180.2
SORBI_3001G274900	142.422	-4.11447	0.819227	-5.02238	5.1035e-07	6.78664e-05
SORBI_3007G159600	13.2354	-4.10778	0.947969	-4.33324	1.46932e-05	0.000624619		8083562		4558.Sb07g023300.1		SH3 domain-containing protein C23A1.17	SH3 domain-containing protein C23A1.17
SORBI_3002G120100	90.6159	-4.09973	1.06965	-3.83277	0.000126706	0.0024908				4558.Sb02g010236.1
SORBI_3001G481100	180.551	-4.09704	1.36613	-2.99901	0.00270862	0.0200572		8057668		4558.Sb01g045030.1		uncharacterized LOC8057668	uncharacterized protein LOC8057668
SORBI_3002G042100	39.7274	-4.09005	1.4351	-2.85	0.00437186	0.0279007				4558.Sb02g003610.1
SORBI_3001G066600	1427.33	-4.08294	0.962974	-4.23993	2.23591e-05	0.000827417			GO:0005575,GO:0044464,GO:2001237,GO:0023051,GO:0003674,GO:1901099,GO:0031965,GO:0065007,GO:0043069,GO:0043066,GO:0008150,GO:0031967,GO:2001240,GO:0043229,GO:0043227,GO:0044446,GO:0048585,GO:0050794,GO:0005623,GO:0031975,GO:0044428,GO:0019899,GO:0042981,GO:2001233,GO:0060548,GO:2001236,GO:0010648,GO:0031090,GO:0009968,GO:2001234,GO:0043226,GO:0005634,GO:0023057,GO:0050789,GO:0043067,GO:0044422,GO:…	4558.Sb01g006050.1
SORBI_3002G335200	80.5783	-4.08171	0.806078	-5.06367	4.1127e-07	5.81179e-05		8081734		4558.Sb02g036070.1		uncharacterized LOC8081734	uncharacterized protein LOC8081734
SORBI_3005G139225	17.0665	-4.0727	1.47528	-2.76062	0.0057691	0.0338062
SORBI_3006G249100	50.2414	-4.06918	1.3971	-2.91259	0.00358444	0.0243499				4558.Sb06g031430.1
SORBI_3004G222000	870.949	-4.045	1.13394	-3.5672	0.000360809	0.00504852		8066174	GO:0051234,GO:0005575,GO:0003674,GO:0008150,GO:0051179,GO:0022838,GO:0006810,GO:0055085,GO:0005372,GO:0015250,GO:0042044,GO:0031224,GO:0015318,GO:0006833,GO:0016020,GO:0044425,GO:0022857,GO:0022803,GO:0016021,GO:0015267,GO:0005215	4558.Sb04g026650.1		aquaporin PIP2-4	aquaporin PIP2-4
SORBI_3009G109450	33.6914	-4.04408	1.11058	-3.6414	0.00027116	0.00418354
ENSRNA049481201	6.29134	-4.03184	1.29053	-3.12417	0.00178308	0.0149915
SORBI_3010G249800	8.62138	-4.03052	1.1682	-3.4502	0.000560181	0.00677088				4558.Sb10g028810.1
SORBI_3003G142300	9.14401	-4.02994	1.27154	-3.16934	0.00152784	0.0134478		8060313		4558.Sb03g012310.1	MYB	transcription factor JAMYB	transcription factor JAMYB
SORBI_3004G298800	9.91021	-4.02435	1.24408	-3.23479	0.00121733	0.0115658
SORBI_3001G022400	358.466	-3.99389	0.815033	-4.90028	9.5699e-07	0.000103678		8080191		4558.Sb01g002130.1		uncharacterized LOC8080191	uncharacterized protein LOC8080191
SORBI_3010G270700	13.3858	-3.99341	1.35757	-2.94159	0.00326537	0.0228026		8069216		4558.Sb10g030540.1,4558.Sb10g030550.1		GDSL esterase/lipase At5g55050	GDSL esterase/lipase At5g55050
SORBI_3004G280900	360.067	-3.98752	0.924302	-4.31409	1.60263e-05	0.000663736		8076028		4558.Sb04g031740.1		E3 ubiquitin-protein ligase RHA1B	E3 ubiquitin-protein ligase RHA1B
SORBI_3003G400400	11.6096	-3.98209	0.890245	-4.47302	7.7121e-06	0.000391991		8078722		4558.Sb03g043680.1		cysteine proteinase inhibitor 4	cysteine proteinase inhibitor 4
SORBI_3001G161100	152.831	-3.97142	1.09106	-3.63995	0.000272686	0.00420204		8062242	GO:0016787,GO:0005575,GO:0006807,GO:0044464,GO:0046483,GO:0003674,GO:0006725,GO:0004519,GO:0008150,GO:0043229,GO:0043170,GO:0043227,GO:0005623,GO:0003723,GO:0003676,GO:0016788,GO:1901360,GO:0009987,GO:0006139,GO:0043226,GO:0044238,GO:0003824,GO:0034641,GO:0008152,GO:0016070,GO:0043412,GO:0043231,GO:1901363,GO:0005622,GO:0071704,GO:0044424,GO:0097159,GO:0009451,GO:0004518,GO:0090305,GO:0005488,GO:…	4558.Sb01g014070.1		pentatricopeptide repeat-containing protein At2g42920, chloroplastic	pentatricopeptide repeat-containing protein At2g42920, chloroplastic
SORBI_3010G109800	4.58709	-3.96899	1.24074	-3.19888	0.00137963	0.0125658
SORBI_3002G225700	1424.71	-3.96758	1.15833	-3.42525	0.00061423	0.00719939		8083217		4558.Sb02g026630.1	ERF	ethylene-responsive transcription factor ERF109	ethylene-responsive transcription factor ERF109
SORBI_3009G159700	1478.66	-3.95912	0.753449	-5.25467	1.48292e-07	2.98668e-05		8072533		4558.Sb09g022260.1		uncharacterized LOC8072533	uncharacterized protein LOC8072533
SORBI_3001G048000	360.939	-3.95885	1.05492	-3.75273	0.000174916	0.00310467		8081213		4558.Sb01g004410.1		uncharacterized LOC8081213	uncharacterized protein LOC8081213 isoform X1
SORBI_3008G035501	79.6599	-3.95155	0.825222	-4.78847	1.68057e-06	0.000145042				4558.Sb08g003050.1
SORBI_3004G110400	220.145	-3.93808	1.24706	-3.15789	0.00158918	0.0137616				4558.Sb04g009020.1
SORBI_3007G141100	53.8022	-3.92044	1.0422	-3.76168	0.000168773	0.00302908				4558.Sb07g021670.1
SORBI_3004G216900	224.51	-3.89724	0.730187	-5.33732	9.43288e-08	2.37847e-05		8071730		4558.Sb04g026210.1	MYB	transcription factor MYB51	transcription factor MYB51
SORBI_3010G019700	71.4813	-3.89084	1.303	-2.98606	0.00282597	0.020677		8068379		4558.Sb10g001880.1		cytochrome P450 704C1	cytochrome P450 704C1
SORBI_3001G541500	353.568	-3.888	0.859561	-4.52323	6.09016e-06	0.000331849		8059532		4558.Sb01g050370.1	Trihelix	prostatic spermine-binding protein	prostatic spermine-binding protein
SORBI_3009G169900	143.23	-3.87435	0.794	-4.87953	1.06336e-06	0.000110723		8061798		4558.Sb09g023110.1		uncharacterized protein At5g39865	uncharacterized protein At5g39865
SORBI_3003G055800	43.9518	-3.87072	1.25029	-3.09586	0.00196245	0.0160077		8078501		4558.Sb03g004780.1		vitellogenin	vitellogenin
SORBI_3002G318700	29.8624	-3.86341	0.951373	-4.06088	4.88884e-05	0.00137567
SORBI_3009G026650	26.5247	-3.85077	0.915644	-4.20553	2.60469e-05	0.000921457				4558.Sb09g002227.1
SORBI_3010G197700	133.949	-3.84516	1.06599	-3.60713	0.000309603	0.00458698				4558.Sb10g024663.1
SORBI_3006G001800	172.333	-3.84379	0.730271	-5.26351	1.41331e-07	2.90814e-05		8055445		4558.Sb06g000340.1		disease resistance protein RPM1	disease resistance protein RPM1
SORBI_3009G079400	60.8865	-3.8392	0.741112	-5.18032	2.215e-07	3.74787e-05			GO:0003006,GO:0016787,GO:0005575,GO:0006807,GO:0044464,GO:0032502,GO:0009791,GO:0046483,GO:0048608,GO:0009790,GO:0003674,GO:0006725,GO:0004519,GO:0048731,GO:0010154,GO:0008150,GO:0043229,GO:0043170,GO:0043227,GO:0048856,GO:0005623,GO:0003723,GO:0003676,GO:0016788,GO:1901360,GO:0032501,GO:0009987,GO:0007275,GO:0006139,GO:0043226,GO:0044238,GO:0061458,GO:0003824,GO:0034641,GO:0008152,GO:0016070,GO:…	4558.Sb09g006640.1
SORBI_3003G178700	2925.81	-3.83116	1.04823	-3.65489	0.000257287	0.00404226		8074962	GO:0003006,GO:0040007,GO:0048869,GO:0071840,GO:0005575,GO:0032989,GO:0044464,GO:0032502,GO:0009058,GO:0009922,GO:1901568,GO:0003674,GO:0009416,GO:0008150,GO:0043229,GO:0048856,GO:0043227,GO:0009826,GO:0005623,GO:0016747,GO:0051704,GO:0048868,GO:0005737,GO:0009314,GO:0044444,GO:0010025,GO:0032501,GO:0009987,GO:0016740,GO:0043226,GO:0016043,GO:0016746,GO:0003824,GO:0000902,GO:0008152,GO:0048589,GO:…	4558.Sb03g023131.1		3-ketoacyl-CoA synthase 5	3-ketoacyl-CoA synthase 5
SORBI_3004G016700	123.573	-3.82527	0.878742	-4.35312	1.34211e-05	0.000589041		8068244		4558.Sb04g001580.1		alanine and proline-rich secreted protein Apa	uncharacterized protein LOC8068244
SORBI_3003G085400	12.0217	-3.8241	1.39723	-2.73692	0.0062018	0.0355639		8073355		4558.Sb03g007180.1		Bowman-Birk type wound-induced proteinase inhibitor WIP1	Bowman-Birk type wound-induced proteinase inhibitor WIP1
SORBI_3004G025900	33.8531	-3.81798	0.737554	-5.17654	2.26043e-07	3.77507e-05		8068285		4558.Sb04g002290.1		probable xyloglucan endotransglucosylase/hydrolase protein 30	probable xyloglucan endotransglucosylase/hydrolase protein 30
SORBI_3008G005600	34.9159	-3.79361	1.45023	-2.61587	0.00890012	0.0457896				4558.Sb08g000620.1
SORBI_3005G089400	9.31987	-3.79063	1.15291	-3.28788	0.00100945	0.010102
SORBI_3004G192450	18.2168	-3.7898	1.17559	-3.22374	0.00126528	0.0118549
SORBI_3008G185066	8.78564	-3.78431	1.42846	-2.64923	0.00806755	0.0427125
SORBI_3004G300300	1875.4	-3.76976	1.29334	-2.91474	0.00355979	0.0242464		8075156		4558.Sb04g033380.1	HD-ZIP	homeobox-leucine zipper protein HOX24	homeobox-leucine zipper protein HOX24
SORBI_3009G101000	118.712	-3.76452	0.859633	-4.37922	1.19103e-05	0.000539298
SORBI_3001G225300	66.457	-3.74889	1.33743	-2.80306	0.0050621	0.0308074
SORBI_3010G276500	8.74638	-3.74752	1.4446	-2.59415	0.00948253	0.0479609
SORBI_3009G060400	184.097	-3.73739	0.689874	-5.4175	6.04373e-08	1.84437e-05				4558.Sb09g005090.1
SORBI_3001G520050	24.3425	-3.73705	1.04687	-3.56975	0.000357327	0.00501369				4558.Sb03g010650.1
SORBI_3001G331000	18.6001	-3.72246	1.37276	-2.71166	0.00669475	0.0374888				4558.Sb01g031990.1
SORBI_3003G057800	577.931	-3.70318	0.887197	-4.17402	2.99273e-05	0.00101393				4558.Sb03g004930.1
SORBI_3005G218600	54.9585	-3.70063	0.706053	-5.24129	1.59457e-07	3.12806e-05				4558.Sb05g026960.1
SORBI_3005G225300	26.8077	-3.69694	1.05829	-3.49332	0.000477046	0.00608588
SORBI_3005G065100	20.9076	-3.69334	0.920589	-4.01193	6.02247e-05	0.00156299				4558.Sb05g005505.1
SORBI_3002G125300	85.2235	-3.68704	1.30357	-2.82841	0.004678	0.0292655		8057970	GO:0051234,GO:0005575,GO:0044464,GO:0003674,GO:0008150,GO:0051179,GO:0005887,GO:0022838,GO:0071944,GO:0005623,GO:0006810,GO:0055085,GO:0005372,GO:0015250,GO:0042044,GO:0005886,GO:0015318,GO:0031224,GO:0006833,GO:0016020,GO:0044425,GO:0022857,GO:0022803,GO:0016021,GO:0034220,GO:0015267,GO:0006811,GO:0044459,GO:0031226,GO:0005215	4558.Sb02g010800.1		aquaporin PIP2-6	aquaporin PIP2-6
SORBI_3009G154200	23.0699	-3.66663	1.25595	-2.91942	0.00350688	0.0240132		8072504		4558.Sb09g021770.1	MYB_related	transcription factor DIVARICATA	transcription factor DIVARICATA
SORBI_3005G225200	34.6449	-3.65554	1.183	-3.09005	0.00200126	0.016206				4558.Sb05g027390.1
SORBI_3010G253901	9.22728	-3.6531	1.00944	-3.61892	0.000295834	0.00444945
SORBI_3005G229400	445.791	-3.64847	0.515278	-7.08058	1.43553e-12	6.15341e-09			GO:0006355,GO:0080090,GO:0005575,GO:0044464,GO:0003674,GO:0003700,GO:0065007,GO:0043565,GO:2000112,GO:0008150,GO:0043229,GO:0043227,GO:0031326,GO:0050794,GO:0005623,GO:0003676,GO:0010556,GO:0019222,GO:0043226,GO:0005634,GO:0051171,GO:0003677,GO:0050789,GO:0060255,GO:0043231,GO:1901363,GO:0010468,GO:0005622,GO:1903506,GO:0031323,GO:0044424,GO:0019219,GO:0097159,GO:0009889,GO:2001141,GO:0140110,GO:…	4558.Sb05g027740.1	GRAS
SORBI_3001G077100	179.66	-3.6478	0.689563	-5.29003	1.22299e-07	2.71106e-05		8086183	GO:0005575,GO:0006807,GO:0044464,GO:0009507,GO:0046483,GO:0003674,GO:0006725,GO:0043167,GO:0046914,GO:0016556,GO:0008150,GO:0043229,GO:0043170,GO:0043227,GO:0005623,GO:0005737,GO:1901360,GO:0044444,GO:0009987,GO:0043169,GO:0005488,GO:0006139,GO:0043226,GO:0044238,GO:0046872,GO:0016071,GO:0034641,GO:0008152,GO:0016070,GO:0043412,GO:1900871,GO:0043231,GO:0008270,GO:0005622,GO:0071704,GO:0044424,GO:…	4558.Sb01g006970.1		putative pentatricopeptide repeat-containing protein At5g52630	putative pentatricopeptide repeat-containing protein At5g52630
SORBI_3002G278300	192.107	-3.64678	0.837505	-4.35434	1.33468e-05	0.000587784		8063315	GO:0009719,GO:0050896,GO:0009605,GO:0042221,GO:0043207,GO:0009617,GO:0008150,GO:0009607,GO:0051704,GO:0051707,GO:0009725,GO:0009723,GO:0010033	4558.Sb02g031130.1		thaumatin-like protein 1b	thaumatin-like protein 1b
SORBI_3003G258700	407.093	-3.63975	1.17776	-3.0904	0.00199885	0.0161967				4558.Sb03g031300.1
SORBI_3003G288300	48.9586	-3.63914	1.28772	-2.82603	0.00471283	0.0293627		8075542		4558.Sb03g033900.1		uncharacterized LOC8075542	uncharacterized protein LOC8075542
SORBI_3003G144600	182.208	-3.62866	1.35628	-2.67545	0.0074629	0.0404705			GO:0005575,GO:0006807,GO:1901564,GO:0044464,GO:0004842,GO:0003674,GO:0044260,GO:0070647,GO:0008150,GO:0043229,GO:0043170,GO:0043227,GO:0005623,GO:0140096,GO:0032446,GO:0005737,GO:0044444,GO:0097708,GO:0009987,GO:0016740,GO:0043226,GO:0044238,GO:0006464,GO:0031410,GO:0003824,GO:0008152,GO:0016567,GO:0043412,GO:0043231,GO:0019538,GO:0005783,GO:0036211,GO:0005622,GO:0031982,GO:0044267,GO:0071704,GO:…	4558.Sb03g012510.1
SORBI_3001G033900	32.3685	-3.62556	0.904971	-4.00627	6.16843e-05	0.00158964				4558.Sb01g003170.1
SORBI_3003G112700	101.77	-3.62405	0.764913	-4.73786	2.15983e-06	0.000167315		8072399		4558.Sb03g009480.1	GeBP	probable transcription factor At3g04930	probable transcription factor At3g04930
SORBI_3004G103500	35.0256	-3.62379	0.944616	-3.83625	0.000124925	0.00247274				4558.Sb04g008480.1
SORBI_3007G182200	24.9087	-3.61024	0.829104	-4.35439	1.33437e-05	0.000587784
SORBI_3001G192400	346.945	-3.59987	0.644698	-5.58381	2.35299e-08	9.52112e-06		8065684		4558.Sb01g016940.1		uncharacterized LOC8065684	uncharacterized protein LOC8065684
SORBI_3009G217500	553.655	-3.59799	0.89897	-4.00235	6.27162e-05	0.00160676			GO:0042327,GO:0006996,GO:0003674,GO:0016310,GO:0071900,GO:1905957,GO:0001101,GO:1902533,GO:0042221,GO:0006793,GO:0051716,GO:0050794,GO:0005623,GO:0043405,GO:0050790,GO:1901419,GO:0019222,GO:0004709,GO:0009737,GO:0009719,GO:0051171,GO:0044238,GO:0007346,GO:0016043,GO:0050789,GO:0000165,GO:0032270,GO:0043412,GO:0060255,GO:0004672,GO:0007010,GO:0005622,GO:0009653,GO:2000024,GO:0051726,GO:0071704,GO:…	4558.Sb09g027260.1
SORBI_3008G053600	113.27	-3.59786	0.871327	-4.12918	3.64063e-05	0.00114675	FUT13		GO:0070085,GO:1901135,GO:0005575,GO:0044464,GO:0009058,GO:0016758,GO:0000139,GO:0003674,GO:0009059,GO:0033692,GO:0044260,GO:1901137,GO:0008150,GO:0043229,GO:0043170,GO:0043227,GO:0044431,GO:0044446,GO:0034637,GO:0005623,GO:0031984,GO:0098791,GO:0044249,GO:0005737,GO:0044444,GO:0009987,GO:0036065,GO:0016740,GO:0031090,GO:0043226,GO:0044238,GO:0016757,GO:0003824,GO:0005794,GO:0008152,GO:0044422,GO:…	4558.Sb08g004540.1
SORBI_3010G128900	8.25248	-3.59591	1.03393	-3.47789	0.000505372	0.00633153	BGAL8		GO:0016787,GO:0005575,GO:0044464,GO:0003674,GO:0043229,GO:0043227,GO:0004565,GO:0071944,GO:0005623,GO:0005737,GO:0005773,GO:0044444,GO:0043226,GO:0003824,GO:0043231,GO:0005622,GO:0044424,GO:0015925,GO:0030312,GO:0005618,GO:0004553,GO:0016798	4558.Sb10g011733.1
SORBI_3001G242600	144.954	-3.59398	1.05875	-3.39455	0.000687405	0.00775494		8064883		4558.Sb01g021450.1		osmotin-like protein	osmotin-like protein
SORBI_3004G307800	10.6181	-3.58702	1.19197	-3.00933	0.00261826	0.0196015				4558.Sb04g034050.1
SORBI_3003G060400	163.661	-3.57899	0.923341	-3.87613	0.000106131	0.00225673		8057259		4558.Sb03g005180.1	GeBP	probable transcription factor At3g04930	probable transcription factor At3g04930
SORBI_3001G258100	71.7892	-3.57789	1.02466	-3.49179	0.000479793	0.00610881		8062779	GO:0016787,GO:0030054,GO:0005575,GO:0006807,GO:0044464,GO:0004175,GO:1901564,GO:0003674,GO:0017171,GO:0009505,GO:0070011,GO:0008150,GO:0043229,GO:0043170,GO:0043227,GO:0071944,GO:0005623,GO:0140096,GO:0004252,GO:0005737,GO:0044444,GO:0043226,GO:0044238,GO:0008233,GO:0003824,GO:0006508,GO:0005794,GO:0008152,GO:0009506,GO:0043231,GO:0019538,GO:0005622,GO:0071704,GO:0005911,GO:0012505,GO:0044424,GO:…	4558.Sb01g023190.1		subtilisin-like protease SBT1.8	subtilisin-like protease SBT1.8
SORBI_3004G258800	10.6925	-3.57357	1.10836	-3.22418	0.00126335	0.0118541		8071773	GO:0050896,GO:0009605,GO:0030054,GO:0005575,GO:0005911,GO:0043207,GO:0009266,GO:0009607,GO:0055044,GO:0009506,GO:0006457,GO:0008150,GO:0009987,GO:0009628	4558.Sb04g029720.1		BAG family molecular chaperone regulator 5, mitochondrial	BAG family molecular chaperone regulator 5, mitochondrial
SORBI_3001G027800	18.8344	-3.57171	1.09256	-3.26913	0.0010788	0.0105698	MAN4		GO:0016787,GO:0016998,GO:0044247,GO:0003674,GO:0004567,GO:0044275,GO:0044260,GO:0008150,GO:0043170,GO:0009056,GO:0071554,GO:0009057,GO:0046355,GO:0009987,GO:0044238,GO:0015923,GO:0003824,GO:0008152,GO:0044264,GO:0016985,GO:0044262,GO:0000272,GO:0071704,GO:0044248,GO:0005975,GO:0010412,GO:0016052,GO:0044036,GO:0004553,GO:1901575,GO:0016798,GO:0005976,GO:0044237	4558.Sb01g002630.1
SORBI_3002G287900	8.26598	-3.56915	1.27761	-2.79361	0.00521234	0.0313886
SORBI_3004G033900	155.496	-3.55598	0.919261	-3.8683	0.000109596	0.00230079				4558.Sb04g002920.1
SORBI_3009G112400	48.2519	-3.54953	0.963007	-3.68588	0.000227915	0.00371369		8077899		4558.Sb09g018050.1		uncharacterized LOC8077899	uncharacterized protein LOC8077899 isoform X1
SORBI_3009G131550	17.5326	-3.53944	1.09537	-3.23127	0.00123242	0.0116617
SORBI_3007G118301	533.007	-3.53709	0.781736	-4.52466	6.04918e-06	0.000330316	WRKY53	8070015	GO:0010628,GO:0009507,GO:0048827,GO:0003674,GO:0031328,GO:0001101,GO:0042221,GO:0006955,GO:0050794,GO:0005623,GO:0003676,GO:0032501,GO:0019222,GO:0009719,GO:0051171,GO:0050789,GO:0046677,GO:0060255,GO:1901363,GO:0005622,GO:0009636,GO:0042493,GO:0097159,GO:0051252,GO:0005488,GO:0009889,GO:0010193,GO:0006355,GO:0080090,GO:0044464,GO:0042742,GO:0065007,GO:0048731,GO:0008150,GO:0048856,GO:1902680,GO:…	4558.Sb07g019400.1	WRKY	probable WRKY transcription factor 41	probable WRKY transcription factor 41
SORBI_3010G021300	987.527	-3.53252	0.674717	-5.23556	1.64485e-07	3.12806e-05		8068385	GO:0043226,GO:0005634,GO:0043228,GO:0005575,GO:0044424,GO:0044464,GO:0005623,GO:0043231,GO:0005694,GO:0043232,GO:0043229,GO:0005622,GO:0043227	4558.Sb10g002030.1		histone H1	histone H1
ENSRNA049480688	23.1993	-3.53091	0.979513	-3.60476	0.000312437	0.00461019
SORBI_3009G066500	39.4608	-3.52818	0.863021	-4.08817	4.34784e-05	0.00128236		8072730		4558.Sb09g005550.1		uncharacterized LOC8072730	uncharacterized protein LOC8072730
SORBI_3010G200700	100.542	-3.52689	1.14449	-3.08164	0.00205867	0.0165046				4558.Sb10g024890.1
SORBI_3007G182300	378.869	-3.5067	0.632613	-5.54319	2.97002e-08	1.07586e-05			GO:0016787,GO:0051234,GO:0016817,GO:0005575,GO:0044464,GO:0042626,GO:0003674,GO:0008150,GO:0051179,GO:0071944,GO:0005623,GO:0006810,GO:0055085,GO:0017111,GO:0005886,GO:0016462,GO:0031224,GO:0003824,GO:0016887,GO:0042623,GO:0016020,GO:0016818,GO:0044425,GO:0022857,GO:0016021,GO:0043492,GO:0022804,GO:0015399,GO:0005215,GO:0015405
SORBI_3002G011400	80.5734	-3.50665	1.05398	-3.32705	0.000877715	0.00915106			GO:0009734,GO:0040007,GO:0008080,GO:0009755,GO:0048869,GO:0006807,GO:0032989,GO:0032502,GO:0009791,GO:0071840,GO:1901564,GO:0071310,GO:0003674,GO:0071495,GO:0009639,GO:0016410,GO:0009416,GO:0065007,GO:0044260,GO:0006473,GO:0009640,GO:0008150,GO:0043170,GO:0016407,GO:0023052,GO:0048856,GO:0042221,GO:0051716,GO:0050794,GO:0009826,GO:0007165,GO:0016747,GO:0007154,GO:0009314,GO:0032501,GO:0009987,GO:…	4558.Sb02g001200.1
SORBI_3003G294900	14.4328	-3.50198	0.891947	-3.92622	8.62911e-05	0.00198154				4558.Sb03g034540.1
SORBI_3007G119700	27.1509	-3.48952	0.910427	-3.83284	0.000126675	0.0024908				4558.Sb07g019500.1
SORBI_3006G230700	69.6709	-3.47964	1.20012	-2.89941	0.00373865	0.0250467				4558.Sb06g029850.1
SORBI_3002G092801	141.192	-3.47337	1.02261	-3.39658	0.000682332	0.00772058				4558.Sb02g007680.1
SORBI_3007G164050	4.27531	-3.45923	1.23205	-2.80771	0.00498955	0.0304958
SORBI_3008G010100	181.379	-3.45326	0.832004	-4.15053	3.31708e-05	0.0010854				4558.Sb08g000945.1
SORBI_3002G064400	240.948	-3.44904	1.26115	-2.73484	0.00624109	0.0357389		8063649		4558.Sb02g005370.1		uncharacterized protein At4g14100	uncharacterized protein At4g14100
SORBI_3001G305550	6.82022	-3.44301	0.986143	-3.49139	0.00048051	0.00611491
SORBI_3003G034500	236.662	-3.43566	1.13785	-3.01943	0.00253247	0.0191416		8066610		4558.Sb03g003120.1	MYB	transcription factor RAX2	transcription factor RAX2
SORBI_3005G081000	34.7472	-3.43068	0.942672	-3.63931	0.000273368	0.00420848				4558.Sb05g006590.1
SORBI_3009G163900	367.679	-3.43004	1.27406	-2.69221	0.0070981	0.0391163		8072550		4558.Sb09g022580.1		probable mediator of RNA polymerase II transcription subunit 37c	probable mediator of RNA polymerase II transcription subunit 37c
SORBI_3003G346901	7.89027	-3.42772	1.29576	-2.64534	0.0081609	0.0430633
SORBI_3004G074700	5.2704	-3.42724	1.29636	-2.64375	0.00819937	0.043213		8071063		4558.Sb04g006180.1	bZIP	basic leucine zipper 8	basic leucine zipper 8
SORBI_3008G072600	270.753	-3.42722	1.11136	-3.08379	0.00204379	0.016434	GXM3	8084801	GO:0005575,GO:0044464,GO:0016741,GO:0003674,GO:0044260,GO:0008150,GO:0043229,GO:0043170,GO:0043227,GO:0071554,GO:0032259,GO:0008757,GO:0005623,GO:0030775,GO:0010410,GO:0005737,GO:0044444,GO:0009987,GO:0016740,GO:0043226,GO:0044238,GO:0010383,GO:0045491,GO:0003824,GO:0005794,GO:0008152,GO:0043231,GO:0005622,GO:0008168,GO:0071704,GO:0012505,GO:0044424,GO:0005975,GO:0044036,GO:0005976,GO:0044237	4558.Sb08g006410.1		glucuronoxylan 4-O-methyltransferase 1	glucuronoxylan 4-O-methyltransferase 1
SORBI_3010G170900	59.117	-3.42405	0.593535	-5.7689	7.97888e-09	5.13022e-06		8076736		4558.Sb10g022360.1		protein bfr2	protein bfr2
SORBI_3010G064000	14.3652	-3.42032	0.978079	-3.49697	0.000470571	0.0060302		8076199		4558.Sb10g005530.1		uncharacterized LOC8076199	uncharacterized protein LOC8076199
ENSRNA049483697	6.40349	-3.41643	1.13462	-3.01107	0.00260329	0.0195219
SORBI_3003G198100	12.0373	-3.41611	1.07618	-3.17429	0.00150202	0.0133025
SORBI_3006G192332	148.643	-3.39994	0.726201	-4.68181	2.84353e-06	0.000204853
SORBI_3002G326100	100.452	-3.3968	0.880778	-3.85659	0.00011498	0.00236763		8084074		4558.Sb02g035320.1		aspartic proteinase nepenthesin-1	aspartic proteinase nepenthesin-1
SORBI_3003G331200	5.8265	-3.39466	1.06443	-3.18917	0.00142684	0.0128446
SORBI_3008G130900	248.604	-3.38914	0.854435	-3.96653	7.29254e-05	0.00176617		8068847		4558.Sb08g018320.1		uncharacterized LOC8068847	uncharacterized protein LOC8068847
SORBI_3001G540700	16.9817	-3.3881	0.821366	-4.12496	3.70802e-05	0.00115986		8059523		4558.Sb01g050295.1		uncharacterized LOC8059523	uncharacterized protein LOC8059523
SORBI_3001G188800	4.27951	-3.38487	1.1676	-2.89899	0.00374366	0.0250603		8065665	GO:0005575,GO:0044464,GO:0008150,GO:0001101,GO:0043229,GO:0043227,GO:0042221,GO:0071944,GO:0005623,GO:0005737,GO:0005773,GO:0044444,GO:0009737,GO:0009719,GO:0043226,GO:0043231,GO:0010033,GO:0005622,GO:0050896,GO:1901700,GO:0044424,GO:0033993,GO:0030312,GO:0005618,GO:0097305,GO:0009725	4558.Sb01g016580.1		cysteine-rich repeat secretory protein 38	cysteine-rich repeat secretory protein 38
SORBI_3009G126800	80.9665	-3.38021	0.624118	-5.41598	6.09556e-08	1.84437e-05		8076857		4558.Sb09g019420.1		ERI1 exoribonuclease 2	ERI1 exoribonuclease 2
SORBI_3004G097500	540.822	-3.37188	0.602249	-5.59881	2.15826e-08	9.09971e-06
SORBI_3003G251900	10.4215	-3.3685	0.859942	-3.91713	8.96096e-05	0.00202342			GO:0071840,GO:0005575,GO:0009507,GO:0044464,GO:0032502,GO:0009705,GO:0007568,GO:0048731,GO:0008150,GO:0043229,GO:0048856,GO:0043227,GO:0044446,GO:0009838,GO:0099402,GO:0005623,GO:0000325,GO:0005737,GO:0005773,GO:0044437,GO:0044444,GO:0032501,GO:0009987,GO:0031090,GO:0007275,GO:0043226,GO:0016043,GO:0044422,GO:0098588,GO:0016020,GO:0043231,GO:0005783,GO:0098805,GO:0010256,GO:0005622,GO:0005774,GO:…
SORBI_3001G021700	61.0388	-3.36679	0.670699	-5.01982	5.17198e-07	6.78664e-05		8080186		4558.Sb01g002060.1		disease resistance protein RGA2	disease resistance protein RGA2 isoform X1
SORBI_3004G245100	72.3392	-3.36501	1.24558	-2.70157	0.0069013	0.0383418		8068609		4558.Sb04g028560.1		U-box domain-containing protein 21	U-box domain-containing protein 21
SORBI_3002G130500	102.317	-3.36332	0.87669	-3.83639	0.000124858	0.00247274
SORBI_3002G106900	44.9407	-3.36304	0.852168	-3.94645	7.93185e-05	0.00187499				4558.Sb02g009115.1
SORBI_3008G053800	39.7738	-3.35434	1.10858	-3.0258	0.00247972	0.018863		8079882		4558.Sb08g004550.1		wall-associated receptor kinase 3	wall-associated receptor kinase 3
SORBI_3008G132000	112.449	-3.34738	0.769106	-4.3523	1.34718e-05	0.000590257				4558.Sb08g018420.1
SORBI_3004G245200	23.0858	-3.34576	1.28082	-2.61219	0.00899639	0.0461925				4558.Sb04g028570.1
SORBI_3002G105700	85.7603	-3.34397	0.636953	-5.24994	1.52147e-07	3.03338e-05		8084615		4558.Sb02g009010.1		probable BOI-related E3 ubiquitin-protein ligase 3	probable BOI-related E3 ubiquitin-protein ligase 3
SORBI_3010G067000	10.461	-3.34082	0.852013	-3.92109	8.81505e-05	0.00200455			GO:0016787,GO:0005575,GO:0006807,GO:0044464,GO:0009507,GO:0046483,GO:0009536,GO:0003674,GO:0006725,GO:0004519,GO:0016556,GO:0000963,GO:0008150,GO:0043229,GO:0043170,GO:0043227,GO:0006396,GO:0140053,GO:0005623,GO:0003723,GO:0003676,GO:0016788,GO:0005737,GO:0016553,GO:1901360,GO:0044444,GO:0009987,GO:0006139,GO:0043226,GO:0044238,GO:1900864,GO:0003824,GO:0016071,GO:0034641,GO:0008152,GO:0016070,GO:…	4558.Sb10g005810.1
SORBI_3007G129201	83.0539	-3.33531	1.1427	-2.91879	0.00351388	0.0240419				4558.Sb07g020520.1
SORBI_3003G144800	67.4055	-3.33146	0.889158	-3.74675	0.000179137	0.00315201		8060327		4558.Sb03g012530.1		uncharacterized LOC8060327	uncharacterized protein LOC8060327
SORBI_3001G437200	246.958	-3.32889	0.784505	-4.24331	2.20251e-05	0.000820963		8078852	GO:0005575,GO:0009507,GO:0044464,GO:0044434,GO:0009579,GO:0031967,GO:0043229,GO:0043227,GO:0044446,GO:0005623,GO:0009570,GO:0031975,GO:0005737,GO:0044444,GO:0043226,GO:0009941,GO:0009526,GO:0044422,GO:0009532,GO:0044435,GO:0043231,GO:0005622,GO:0044424,GO:0009536	4558.Sb01g041120.1		ATP-dependent Clp protease ATP-binding subunit CLPT1, chloroplastic	ATP-dependent Clp protease ATP-binding subunit CLPT1, chloroplastic
SORBI_3002G233400	35.0769	-3.30986	0.900223	-3.67671	0.000236262	0.0038049				4558.Sb02g027255.1
SORBI_3006G234300	41.1905	-3.30882	0.905058	-3.65592	0.000256264	0.0040311				4558.Sb06g030180.1
SORBI_3002G212300	4.78316	-3.30825	1.09383	-3.02447	0.00249066	0.0189295
SORBI_3010G279300	20.3754	-3.30741	0.953752	-3.46778	0.00052477	0.00646697			GO:0098796,GO:0046834,GO:0003674,GO:0016310,GO:0005543,GO:0000285,GO:0006793,GO:0046907,GO:0000324,GO:0005623,GO:0044437,GO:0097708,GO:0035091,GO:0044238,GO:0031410,GO:0044255,GO:0098588,GO:0031982,GO:0005622,GO:0032266,GO:0071704,GO:0012505,GO:0019637,GO:0016192,GO:0005488,GO:0044237,GO:0035032,GO:0044464,GO:0005942,GO:0044440,GO:0016197,GO:0008150,GO:0005773,GO:0032991,GO:0044444,GO:0016740,GO:…	4558.Sb07g000590.1
SORBI_3007G017200	29.0741	-3.30472	0.905224	-3.65072	0.000261508	0.00408834				4558.Sb07g001477.1
SORBI_3001G434600	15.7634	-3.30222	0.950419	-3.47449	0.000511825	0.00638701		8054330	GO:0048827,GO:0048825,GO:0003674,GO:0016310,GO:0006793,GO:0051716,GO:0050794,GO:0005623,GO:0032501,GO:0044238,GO:0050789,GO:0043412,GO:0009793,GO:0004672,GO:0005622,GO:0071704,GO:0044237,GO:0003006,GO:0044464,GO:0009790,GO:0065007,GO:0048731,GO:0008150,GO:0048856,GO:0048367,GO:0006468,GO:0016740,GO:0007275,GO:0043226,GO:0005634,GO:0016020,GO:0016773,GO:0019538,GO:0050896,GO:0000003,GO:0016772,GO:…	4558.Sb01g040890.1		serine/threonine-protein kinase WAG1	serine/threonine-protein kinase WAG1
SORBI_3001G225400	557.426	-3.30134	1.16557	-2.83239	0.00462009	0.029024
SORBI_3008G100801	7.17542	-3.29906	0.905465	-3.6435	0.000268956	0.00416202
SORBI_3008G098230	141.446	-3.29536	0.685264	-4.80889	1.51772e-06	0.000137444				4558.Sb05g002420.1
SORBI_3004G181800	3.89288	-3.29031	1.24393	-2.6451	0.00816675	0.0430853		8068906		4558.Sb04g023130.1		protein AUXIN-REGULATED GENE INVOLVED IN ORGAN SIZE	protein AUXIN-REGULATED GENE INVOLVED IN ORGAN SIZE
SORBI_3006G039900	70.1972	-3.28972	0.928277	-3.5439	0.000394261	0.00535375
ENSRNA049484264	4.3843	-3.27727	1.14791	-2.85498	0.0043039	0.0276385
SORBI_3007G126800	23.9888	-3.27112	1.03865	-3.14939	0.00163612	0.0140689		8075610		4558.Sb07g020340.1		uncharacterized LOC8075610	uncharacterized protein LOC8075610
SORBI_3003G284900	14.0816	-3.26498	1.07667	-3.03247	0.00242558	0.0185665				4558.Sb03g033610.1
SORBI_3002G085800	7.82968	-3.2648	1.2236	-2.66818	0.00762627	0.0410249				4558.Sb02g007150.1
SORBI_3007G082200	12.1302	-3.26405	0.886702	-3.68111	0.000232223	0.00376341
SORBI_3002G208500	7.7251	-3.26306	1.02694	-3.17746	0.0014857	0.0132309				4558.Sb02g025270.1
SORBI_3009G053101	160.107	-3.25802	0.718769	-4.53278	5.82123e-06	0.000324359
SORBI_3006G026400	2.84295	-3.25771	1.17741	-2.76685	0.00566003	0.0333418
SORBI_3007G077001	459.724	-3.25072	0.854811	-3.80286	0.000143038	0.00268328				4558.Sb07g006190.1	ERF
SORBI_3009G170000	52.2941	-3.24892	1.15341	-2.81679	0.00485064	0.0298954
SORBI_3010G107400	292.863	-3.24757	1.24182	-2.61517	0.00891837	0.0458651		8061525	GO:0003006,GO:0040007,GO:0048869,GO:0071840,GO:0005575,GO:0032989,GO:0044464,GO:0032502,GO:0009058,GO:0009922,GO:1901568,GO:0003674,GO:0009416,GO:0008150,GO:0043229,GO:0048856,GO:0043227,GO:0009826,GO:0005623,GO:0016747,GO:0051704,GO:0048868,GO:0005737,GO:0009314,GO:0044444,GO:0010025,GO:0032501,GO:0009987,GO:0016740,GO:0043226,GO:0016043,GO:0016746,GO:0003824,GO:0000902,GO:0008152,GO:0048589,GO:…			3-ketoacyl-CoA synthase 5	3-ketoacyl-CoA synthase 5
SORBI_3006G218800	11.6825	-3.24408	0.931866	-3.48127	0.000499037	0.00628845
SORBI_3005G111400	10.6009	-3.24368	1.04645	-3.09971	0.00193708	0.0158783		8064415	GO:0046464,GO:0009507,GO:0048827,GO:0006996,GO:0009058,GO:0003674,GO:0042445,GO:0001558,GO:0009056,GO:0050794,GO:0005623,GO:0030308,GO:0072330,GO:0045926,GO:0032501,GO:0044238,GO:0016043,GO:0044255,GO:0050789,GO:0042446,GO:0044435,GO:0005622,GO:0071704,GO:0009694,GO:0044242,GO:0016298,GO:0044237,GO:0071840,GO:0044464,GO:0065007,GO:0048731,GO:0008150,GO:0048856,GO:0044283,GO:0006082,GO:0048367,GO:…	4558.Sb05g013160.1		phospholipase A1 EG1, chloroplastic/mitochondrial	phospholipase A1 EG1, chloroplastic/mitochondrial
SORBI_3003G131000	71.7289	-3.2436	1.13642	-2.85422	0.00431423	0.0276909				4558.Sb03g011150.1
SORBI_3002G430800	319.932	-3.24317	0.893512	-3.62969	0.000283764	0.00430568	RPS2		GO:0010628,GO:0009058,GO:0003674,GO:0031328,GO:0071166,GO:0006403,GO:0046907,GO:0050794,GO:0005623,GO:0071702,GO:0003723,GO:0003676,GO:0044445,GO:0019222,GO:0051171,GO:0044238,GO:0034250,GO:0045184,GO:0050789,GO:0032270,GO:0071705,GO:0060255,GO:1901363,GO:0034248,GO:0005622,GO:0005840,GO:0044271,GO:0071704,GO:0071428,GO:0003735,GO:0051236,GO:0006913,GO:0051246,GO:0097159,GO:0034645,GO:0010467,GO:…	4558.Sb02g044030.1
SORBI_3003G224200	28.1088	-3.23808	0.816197	-3.96728	7.26973e-05	0.00176387			GO:0005575,GO:0044464,GO:0071944,GO:0005623,GO:0016020,GO:0005886	4558.Sb03g028250.1
SORBI_3007G059500	229.933	-3.2366	0.955765	-3.38639	0.000708174	0.00792927		8069671	GO:0006355,GO:0080090,GO:0005575,GO:0048522,GO:0044464,GO:0040008,GO:0003674,GO:0048639,GO:0051512,GO:0003700,GO:0065007,GO:0045927,GO:0022604,GO:2000242,GO:2000241,GO:2000112,GO:0008150,GO:0051241,GO:0043229,GO:0043227,GO:0030307,GO:0031326,GO:0001558,GO:0048585,GO:0050794,GO:0005623,GO:0005737,GO:0051239,GO:0048638,GO:0010556,GO:0019222,GO:2000028,GO:0043226,GO:0005634,GO:0048518,GO:0048581,GO:…	4558.Sb07g004740.1	NF-YB	nuclear transcription factor Y subunit B-11	nuclear transcription factor Y subunit B-11
SORBI_3002G252200	25.015	-3.23468	1.11385	-2.90407	0.00368348	0.0247739
SORBI_3006G149800	179.107	-3.22399	0.727326	-4.43266	9.30778e-06	0.000458595		8056017		4558.Sb06g022830.1		pentatricopeptide repeat-containing protein At1g77360, mitochondrial	pentatricopeptide repeat-containing protein At1g77360, mitochondrial
SORBI_3002G112500	5.26426	-3.21813	1.08256	-2.97272	0.00295175	0.0213068
SORBI_3009G093400	66.5663	-3.21731	0.818924	-3.92871	8.54037e-05	0.00197299
SORBI_3001G272000	88.7346	-3.214	0.670592	-4.79278	1.64489e-06	0.000142922
SORBI_3007G096833	6.83533	-3.20848	1.07891	-2.97382	0.0029412	0.0212685
SORBI_3001G260300	130.663	-3.20478	0.726346	-4.41219	1.02329e-05	0.000488555
SORBI_3005G088800	9.40073	-3.20157	1.15965	-2.7608	0.00576604	0.033796				4558.Sb05g007250.1
SORBI_3001G198700	977.475	-3.19966	1.01984	-3.1374	0.00170454	0.0144731		8065868		4558.Sb01g017510.1		21 kDa protein	21 kDa protein
SORBI_3004G011433	19.3286	-3.19839	0.807172	-3.96247	7.41795e-05	0.00178641				4558.Sb02g008360.1
SORBI_3002G425300	117.275	-3.19557	1.04793	-3.0494	0.00229302	0.0178116			GO:0044257,GO:0003674,GO:1905957,GO:0009056,GO:0050794,GO:0005623,GO:0032446,GO:1901419,GO:0044238,GO:0050789,GO:0043412,GO:0044265,GO:0043632,GO:0005622,GO:0043161,GO:0071704,GO:0009651,GO:1901565,GO:0044237,GO:1905959,GO:0044464,GO:0004842,GO:0065007,GO:0008150,GO:0030163,GO:0048584,GO:0051603,GO:0016740,GO:0043226,GO:0005634,GO:0006508,GO:0080167,GO:0061630,GO:0016567,GO:0019538,GO:0050896,GO:…	4558.Sb02g043600.1
SORBI_3007G220200	32.8397	-3.19212	0.892907	-3.57498	0.000350255	0.00495124		8067023		4558.Sb07g028650.1		NDR1/HIN1-like protein 10	NDR1/HIN1-like protein 10
SORBI_3003G107200	9.88433	-3.18849	1.0928	-2.91772	0.00352599	0.0240991		8072371	GO:0043226,GO:0005768,GO:0005575,GO:0012505,GO:0005771,GO:0005623,GO:0031410,GO:0044424,GO:0044464,GO:0005622,GO:0005737,GO:0005770,GO:0044444,GO:0097708,GO:0043229,GO:0031982,GO:0043227	4558.Sb03g009000.1		charged multivesicular body protein 5	charged multivesicular body protein 5
SORBI_3007G137350	80.5876	-3.17646	0.759187	-4.18403	2.86391e-05	0.000982515			GO:0009561,GO:0071840,GO:0005575,GO:0006807,GO:0044464,GO:0032502,GO:0046483,GO:1990234,GO:0006725,GO:0008150,GO:0043229,GO:0031461,GO:0043170,GO:0043227,GO:0043228,GO:0006396,GO:0044446,GO:0031974,GO:0048229,GO:0048856,GO:0005623,GO:0044237,GO:0044428,GO:1901360,GO:0032991,GO:0043232,GO:0022613,GO:0009987,GO:0032501,GO:0000151,GO:0007275,GO:0006139,GO:0005634,GO:0043226,GO:0044238,GO:0070013,GO:…
SORBI_3003G360000	605.963	-3.17578	1.00682	-3.15427	0.00160899	0.0138773		8060110	GO:0048869,GO:0071840,GO:0005575,GO:0032989,GO:0044464,GO:0032502,GO:0009058,GO:0008150,GO:0051179,GO:0000904,GO:0043170,GO:0048856,GO:0005623,GO:0090558,GO:0005737,GO:0009987,GO:0016043,GO:0090626,GO:0000902,GO:0008152,GO:0010090,GO:0009888,GO:1901576,GO:0009653,GO:0005622,GO:0030154,GO:0071704,GO:0044424,GO:0010026,GO:0010143,GO:0048468,GO:0009059	4558.Sb03g040180.1		uncharacterized acetyltransferase At3g50280	uncharacterized acetyltransferase At3g50280
SORBI_3001G011800	99.7006	-3.17456	0.838841	-3.78447	0.00015404	0.00282982		8061410		4558.Sb01g001150.1		transcription factor Sox-1	transcription factor Sox-1
SORBI_3008G078500	85.2674	-3.17332	0.860884	-3.68611	0.000227704	0.00371358
SORBI_3004G098300	5.9546	-3.17098	1.18584	-2.67403	0.00749459	0.040571		8073796		4558.Sb04g008080.1		uncharacterized LOC8073796	uncharacterized protein LOC8073796
ENSRNA049480699	3.7397	-3.16455	1.18199	-2.6773	0.00742175	0.0403723
SORBI_3009G107200	101.01	-3.16422	0.677616	-4.66963	3.01738e-06	0.000211455		8061897		4558.Sb09g017240.1		transcription initiation factor TFIID subunit 15b	transcription initiation factor TFIID subunit 15b
SORBI_3001G079600	133.603	-3.16409	1.01999	-3.10209	0.0019216	0.0157947		8083976	GO:0009734,GO:0040007,GO:0008080,GO:0009755,GO:0048869,GO:0006807,GO:0032989,GO:0032502,GO:0009791,GO:0071840,GO:1901564,GO:0071310,GO:0003674,GO:0071495,GO:0009639,GO:0016410,GO:0009416,GO:0065007,GO:0044260,GO:0006473,GO:0009640,GO:0008150,GO:0043170,GO:0016407,GO:0023052,GO:0048856,GO:0042221,GO:0051716,GO:0050794,GO:0009826,GO:0007165,GO:0016747,GO:0007154,GO:0009314,GO:0032501,GO:0009987,GO:…	4558.Sb01g007180.1		probable N-acetyltransferase HLS1	probable N-acetyltransferase HLS1
SORBI_3002G417700	103.274	-3.16299	0.971286	-3.25649	0.00112797	0.0109294				4558.Sb02g042950.1
SORBI_3002G342600	35.4402	-3.16095	1.17009	-2.70145	0.00690378	0.0383418	PETJ	8056352		4558.Sb02g036670.1		cytochrome c6, chloroplastic	cytochrome c6, chloroplastic
SORBI_3004G242900	48.2557	-3.15466	0.558521	-5.64824	1.62101e-08	7.86619e-06		8068600		4558.Sb04g028360.1		protein JINGUBANG	protein JINGUBANG
SORBI_3003G200501	229.932	-3.15451	0.63498	-4.96788	6.76891e-07	8.18549e-05		8078228		4558.Sb03g026260.1		histone H2B.1	histone H2B.1
SORBI_3002G148900	304.773	-3.15384	0.814797	-3.87071	0.000108519	0.00228512		8062016	GO:0016787,GO:0030054,GO:0005575,GO:0031225,GO:0044464,GO:0003674,GO:0009505,GO:0043229,GO:0043227,GO:0071944,GO:0005623,GO:0001871,GO:0005737,GO:0005773,GO:0005886,GO:0044444,GO:0031224,GO:0043226,GO:0003824,GO:0030246,GO:0009506,GO:0016020,GO:0043231,GO:0044425,GO:0005622,GO:0030247,GO:0005911,GO:0044424,GO:0046658,GO:0030312,GO:0005618,GO:0004553,GO:0055044,GO:0044459,GO:0031226,GO:0016798,GO:…	4558.Sb02g017290.1		glucan endo-1,3-beta-glucosidase 5	glucan endo-1,3-beta-glucosidase 5
SORBI_3006G031833	73.3982	-3.15296	1.03211	-3.05486	0.00225167	0.0175913
SORBI_3007G071000	508.92	-3.15139	0.991162	-3.17949	0.00147534	0.0131888		8085025		4558.Sb07g005610.1	NAC	NAC domain-containing protein 21/22	NAC domain-containing protein 21/22
SORBI_3002G106100	126.245	-3.15015	0.746247	-4.22133	2.42866e-05	0.000873604				4558.Sb02g009070.1
SORBI_3002G291600	114.039	-3.14999	0.888243	-3.54632	0.000390659	0.00532102		8077235		4558.Sb02g032290.1		uncharacterized LOC8077235	uncharacterized protein LOC8077235
SORBI_3001G181000	51.6168	-3.14534	1.1521	-2.73009	0.00633174	0.0361078		8064559		4558.Sb01g015750.1		uncharacterized LOC8064559	uncharacterized protein LOC8064559
SORBI_3010G235500	36.9968	-3.14427	0.824589	-3.81313	0.000137218	0.0026317		8077733		4558.Sb10g027730.1		FBD-associated F-box protein At5g18780	FBD-associated F-box protein At5g18780 isoform X1
SORBI_3002G386000	102.497	-3.14303	1.20319	-2.61224	0.00899519	0.0461925		8079365	GO:0051865,GO:0044257,GO:0003674,GO:0009056,GO:0042221,GO:0051716,GO:0005623,GO:0032446,GO:0032501,GO:0071629,GO:0044238,GO:0016043,GO:0043412,GO:0051788,GO:0044265,GO:0043632,GO:0009653,GO:0043161,GO:0005622,GO:0071704,GO:1901565,GO:0005515,GO:0005488,GO:0044237,GO:0003006,GO:0071840,GO:0044464,GO:0004842,GO:0071310,GO:0065007,GO:0048731,GO:0008150,GO:0030163,GO:0000904,GO:0048856,GO:0051603,GO:…	4558.Sb02g040220.1		E3 ubiquitin-protein ligase RING1-like	E3 ubiquitin-protein ligase RING1-like
SORBI_3007G192000	52.0392	-3.13952	1.03749	-3.02607	0.00247757	0.0188578		8060604		4558.Sb07g026100.1		ACT domain-containing protein ACR4	ACT domain-containing protein ACR4
SORBI_3005G110469	85.9231	-3.13357	0.695519	-4.50537	6.62564e-06	0.000352076				4558.Sb0010s013050.1
SORBI_3009G187100	291.484	-3.1254	1.05029	-2.97575	0.00292273	0.0211686		8067469		4558.Sb09g024650.1		uncharacterized LOC8067469	uncharacterized protein LOC8067469
SORBI_3001G209101	84.829	-3.12433	0.600824	-5.20007	1.99213e-07	3.48541e-05
SORBI_3001G002300	16.9682	-3.12339	0.818261	-3.81711	0.000135023	0.0026032			GO:0033809,GO:0016746,GO:0003824,GO:0003674,GO:0016747,GO:0016740	4558.Sb01g000340.1
SORBI_3003G048900	3.73431	-3.12146	1.01259	-3.08266	0.00205158	0.0164632
SORBI_3010G250600	392.633	-3.12089	0.877867	-3.55508	0.000377861	0.00522204		8063830		4558.Sb10g028890.1		uncharacterized LOC8063830	uncharacterized protein LOC8063830
SORBI_3007G174600	201.417	-3.1172	0.858303	-3.63181	0.000281435	0.00427538	GLT1		GO:0040007,GO:0005575,GO:0006807,GO:0009507,GO:0032502,GO:0009058,GO:0044434,GO:0019740,GO:0044464,GO:1901564,GO:0003674,GO:0009536,GO:0010038,GO:0016639,GO:0019676,GO:0060359,GO:0055114,GO:0046686,GO:0008150,GO:0006537,GO:0043229,GO:0043227,GO:0044283,GO:0044446,GO:0006536,GO:0019752,GO:0042221,GO:0005623,GO:0006082,GO:0009570,GO:0015930,GO:0009084,GO:0044249,GO:0005737,GO:0009064,GO:0046394,GO:…	4558.Sb07g024646.1
SORBI_3005G113533	7.17899	-3.11401	1.04199	-2.98853	0.00280325	0.0205638
SORBI_3003G357300	54.0312	-3.10915	0.798595	-3.89328	9.88971e-05	0.00215737		8058913	GO:0003674,GO:0010038,GO:0001101,GO:0042221,GO:0050794,GO:0005623,GO:0003676,GO:0019222,GO:0009737,GO:0009719,GO:0051171,GO:0050789,GO:0009415,GO:0046677,GO:0060255,GO:1901363,GO:0005622,GO:0042493,GO:0097159,GO:0009651,GO:0051252,GO:0009753,GO:0005488,GO:0009889,GO:0006355,GO:0080090,GO:0044464,GO:0042742,GO:0065007,GO:0001076,GO:0008150,GO:0009739,GO:0048584,GO:0010929,GO:2001038,GO:0001135,GO:…	4558.Sb03g039950.1	MYB	transcription factor MYB1	transcription factor MYB1
SORBI_3006G194500	225.175	-3.10526	0.762608	-4.0719	4.66308e-05	0.0013385		8060448		4558.Sb06g026730.1		uncharacterized LOC8060448	uncharacterized protein LOC8060448
SORBI_3004G097000	44.0239	-3.10234	1.00026	-3.10154	0.00192517	0.0158122		8073787		4558.Sb04g007980.1		probable F-box protein At4g22030	probable F-box protein At4g22030
ENSRNA049995734	7.45277	-3.10175	1.20276	-2.57886	0.0099128	0.0493606
SORBI_3006G182700	95.9398	-3.09252	0.919536	-3.36312	0.000770655	0.00838092				4558.Sb06g025700.1
SORBI_3010G208900	327.806	-3.08954	0.724518	-4.26427	2.00559e-05	0.000769879			GO:0005575,GO:0044464,GO:0044424,GO:0005623,GO:0071944,GO:0051301,GO:0008356,GO:0005737,GO:0008150,GO:0009987,GO:0005622	4558.Sb10g025570.1
SORBI_3003G092150	7.34029	-3.08786	0.887266	-3.48019	0.00050105	0.00630455				4558.Sb03g007695.1
SORBI_3002G427700	289.83	-3.08598	0.583389	-5.28975	1.2248e-07	2.71106e-05		8084976		4558.Sb02g043800.1		uncharacterized LOC8084976	uncharacterized protein LOC8084976
SORBI_3006G207000	62.2304	-3.08171	0.792207	-3.89003	0.000100231	0.00217173				4558.Sb06g027790.1
SORBI_3008G183200	212.216	-3.08144	0.380578	-8.09674	5.64537e-16	7.25966e-12		8071511	GO:0016787,GO:0048522,GO:0006807,GO:1901564,GO:0004175,GO:0003674,GO:0065007,GO:0043068,GO:0070011,GO:0004197,GO:0008150,GO:0043170,GO:0050794,GO:0140096,GO:0048518,GO:0044238,GO:0008233,GO:0003824,GO:0006508,GO:0050789,GO:0008234,GO:0043067,GO:0008152,GO:0019538,GO:0071704,GO:0010941,GO:0010942	4558.Sb08g022480.1		metacaspase-2	metacaspase-2
SORBI_3006G048300	237.638	-3.07979	0.652248	-4.7218	2.33763e-06	0.000176029
SORBI_3006G238400	39.5719	-3.07804	0.896528	-3.43329	0.000596308	0.00704476
SORBI_3002G041800	307.729	-3.07791	0.820554	-3.75102	0.00017612	0.00311743		8081152		4558.Sb02g003580.1		probable carboxylesterase 15	probable carboxylesterase 15
SORBI_3010G274100	7.16175	-3.07351	1.17169	-2.62315	0.00871202	0.0450652			GO:0043226,GO:0005634,GO:0005575,GO:0044464,GO:0044424,GO:0005623,GO:0005737,GO:0043231,GO:0043229,GO:0005622,GO:0043227	4558.Sb10g030800.1
SORBI_3004G302000	47.75	-3.07339	0.941033	-3.26598	0.00109087	0.0106475
SORBI_3003G006800	67.0497	-3.06687	0.959717	-3.1956	0.00139539	0.0126545				4558.Sb03g000780.1
SORBI_3007G033700	22.4271	-3.06624	1.04184	-2.94309	0.0032495	0.022735				4558.Sb07g002890.1
SORBI_3009G066100	446.097	-3.06416	0.479382	-6.3919	1.6384e-10	2.8092e-07	IAGLU	8072722	GO:0071669,GO:0006996,GO:0009072,GO:0003674,GO:0046482,GO:0001101,GO:0042221,GO:0005623,GO:0080018,GO:0009719,GO:0044238,GO:0016043,GO:0009832,GO:0046677,GO:0005622,GO:0071704,GO:0000281,GO:0012505,GO:0009920,GO:0042493,GO:0000919,GO:0035251,GO:0044237,GO:0071840,GO:0000278,GO:0044464,GO:0008150,GO:1903047,GO:0009524,GO:0071554,GO:0061640,GO:0006082,GO:0042546,GO:1901360,GO:0044444,GO:0016740,GO:…	4558.Sb09g005510.1		UDP-glycosyltransferase 75D1	UDP-glycosyltransferase 75D1
SORBI_3007G011200	3357.37	-3.06183	0.600775	-5.09647	3.4604e-07	5.20456e-05		8068543		4558.Sb07g001090.1		uncharacterized LOC8068543	uncharacterized protein LOC8068543
SORBI_3004G038000	68.8755	-3.05867	0.693376	-4.41127	1.02768e-05	0.000488555		8069955		4558.Sb04g003260.1		uncharacterized LOC8069955	uncharacterized protein LOC8069955 isoform X1
SORBI_3010G158100	202.539	-3.05748	0.94781	-3.22584	0.00125603	0.0118286		8072660	GO:0006807,GO:1901564,GO:0004842,GO:0044257,GO:0003674,GO:0044260,GO:0070647,GO:0008150,GO:0030163,GO:0043170,GO:0051603,GO:0006511,GO:0009056,GO:0009057,GO:0140096,GO:0032446,GO:0009987,GO:0016740,GO:0044238,GO:0006464,GO:0010498,GO:0003824,GO:0006508,GO:0008152,GO:0061630,GO:0016567,GO:0043412,GO:0044265,GO:0019538,GO:0036211,GO:0043632,GO:0043161,GO:0044267,GO:0071704,GO:0044248,GO:0061659,GO:…	4558.Sb10g021050.1		E3 ubiquitin-protein ligase Os06g0535400	E3 ubiquitin-protein ligase Os06g0535400
SORBI_3010G071000	1517.25	-3.05597	0.898355	-3.40174	0.000669581	0.00762895		8077293	GO:0006807,GO:1901564,GO:0004842,GO:0044257,GO:0003674,GO:0044260,GO:0070647,GO:0008150,GO:0030163,GO:0043170,GO:0051603,GO:0006511,GO:0009056,GO:0009057,GO:0140096,GO:0032446,GO:0009987,GO:0016740,GO:0044238,GO:0006464,GO:0010498,GO:0003824,GO:0006508,GO:0008152,GO:0061630,GO:0016567,GO:0043412,GO:0044265,GO:0019538,GO:0036211,GO:0043632,GO:0043161,GO:0044267,GO:0071704,GO:0044248,GO:0061659,GO:…	4558.Sb10g006200.1		E3 ubiquitin-protein ligase EL5	E3 ubiquitin-protein ligase EL5
SORBI_3007G197450	28.0816	-3.05223	0.789074	-3.86812	0.000109676	0.00230079
SORBI_3001G005300	80.7539	-3.05141	0.877011	-3.47933	0.000502664	0.00631463	GA20ox1	8061378	GO:0090567,GO:0048827,GO:0009058,GO:0003674,GO:0009416,GO:0042445,GO:0001101,GO:0042221,GO:0051716,GO:0050794,GO:0005623,GO:0032501,GO:0009719,GO:0044238,GO:0016043,GO:0044255,GO:0050789,GO:0042446,GO:0005622,GO:0009653,GO:0071704,GO:0044237,GO:0003006,GO:0071840,GO:0044464,GO:0071310,GO:0065007,GO:0048731,GO:0055114,GO:0008150,GO:0009739,GO:0048856,GO:0044283,GO:0006082,GO:0048367,GO:0044249,GO:…	4558.Sb01g000580.1		gibberellin 20 oxidase 1-D	gibberellin 20 oxidase 1-D
SORBI_3009G144500	3.75365	-3.05038	1.17991	-2.58527	0.00973039	0.0487638
SORBI_3006G017800	41.6875	-3.0487	0.658209	-4.63181	3.62486e-06	0.000234093		8083400		4558.Sb06g001680.1		AT-rich interactive domain-containing protein 2	AT-rich interactive domain-containing protein 2
SORBI_3005G061400	53.9487	-3.04135	0.778368	-3.90735	9.33152e-05	0.0020779				4558.Sb05g005170.1
SORBI_3002G051900	93.7638	-3.04088	0.720869	-4.21836	2.46084e-05	0.000882712		8060732	GO:0006355,GO:0080090,GO:0003674,GO:0003700,GO:0009416,GO:0065007,GO:2000112,GO:0008150,GO:0009642,GO:0031326,GO:0050794,GO:0009314,GO:0009408,GO:0010556,GO:0019222,GO:0032268,GO:0051171,GO:0050789,GO:0060255,GO:0010468,GO:0050896,GO:0031323,GO:0006950,GO:0009266,GO:0051246,GO:0019219,GO:0009644,GO:0009889,GO:2001141,GO:0140110,GO:0051252,GO:1903506,GO:0009628	4558.Sb02g004370.1	HSF	heat stress transcription factor A-2b	heat stress transcription factor A-2b
SORBI_3002G415000	148.305	-3.04008	0.905776	-3.35633	0.000789845	0.00853302		8074438		4558.Sb02g042730.1		phylloplanin	phylloplanin
SORBI_3005G135700	5.58627	-3.03959	0.89876	-3.38198	0.000719657	0.00801952		8056973		4558.Sb05g019940.1		bisdemethoxycurcumin synthase	bisdemethoxycurcumin synthase
SORBI_3001G054050	10.746	-3.038	1.09769	-2.76762	0.00564678	0.0332866
SORBI_3010G179800	4304.24	-3.03425	0.83401	-3.63814	0.00027461	0.0042115		8065053	GO:0019005,GO:0080090,GO:0005575,GO:0006807,GO:0044464,GO:0023051,GO:1901564,GO:1990234,GO:0044257,GO:0003674,GO:0065007,GO:0044260,GO:0008150,GO:0030163,GO:0031461,GO:0043170,GO:0051603,GO:0006511,GO:0009056,GO:0048585,GO:0044389,GO:0050794,GO:0005623,GO:0009057,GO:0080036,GO:0019899,GO:0005737,GO:0030162,GO:0005829,GO:0032991,GO:0010648,GO:0044444,GO:0009987,GO:0019222,GO:0009968,GO:0000151,GO:…	4558.Sb10g023140.1		F-box/kelch-repeat protein At1g80440	F-box/kelch-repeat protein At1g80440
SORBI_3004G109100	125.822	-3.03227	0.732452	-4.13989	3.47478e-05	0.00112221				4558.Sb04g008920.1
ENSRNA049483796	6.52972	-3.03224	1.06202	-2.85517	0.00430144	0.0276296
SORBI_3003G032700	116.582	-3.03086	0.806261	-3.75915	0.00017049	0.00305351
SORBI_3004G039500	48.2456	-3.02917	0.988592	-3.06412	0.00218309	0.0172294			GO:0005575,GO:0044464,GO:0009058,GO:0016758,GO:0019438,GO:0003674,GO:0006725,GO:0019748,GO:0008194,GO:0008150,GO:0043229,GO:0043227,GO:0071466,GO:0009056,GO:0042221,GO:0051716,GO:0080044,GO:0006970,GO:0005623,GO:0035251,GO:0009808,GO:0009410,GO:0044249,GO:0005737,GO:0044550,GO:1901360,GO:0044444,GO:0009987,GO:0016740,GO:0009699,GO:0043226,GO:0009628,GO:0016757,GO:0003824,GO:0042178,GO:0009809,GO:…	4558.Sb04g003400.1
SORBI_3002G384800	3.76809	-3.02585	1.11095	-2.72367	0.00645616	0.0365831			GO:0016787,GO:0005575,GO:0006807,GO:0044464,GO:0046483,GO:0003674,GO:0006725,GO:0004519,GO:0008150,GO:0043229,GO:0043170,GO:0043227,GO:0005623,GO:0003723,GO:0003676,GO:0016788,GO:1901360,GO:0009987,GO:0006139,GO:0043226,GO:0044238,GO:0003824,GO:0034641,GO:0008152,GO:0016070,GO:0043412,GO:0043231,GO:1901363,GO:0005622,GO:0071704,GO:0044424,GO:0097159,GO:0009451,GO:0004518,GO:0090305,GO:0005488,GO:…	4558.Sb02g040090.1
SORBI_3010G075600	49.503	-3.02017	1.07127	-2.81924	0.00481375	0.0297608				4558.Sb10g006590.1
SORBI_3007G196800	78.9328	-3.01824	0.750721	-4.02046	5.80858e-05	0.00153222		8060967	GO:0006952,GO:0006063,GO:0005575,GO:0044464,GO:0009058,GO:0042742,GO:0019586,GO:0008150,GO:0043229,GO:0043227,GO:0044283,GO:0044431,GO:0009605,GO:0044446,GO:0005768,GO:0019752,GO:0005623,GO:0006082,GO:0031984,GO:0072330,GO:0098791,GO:0051704,GO:0044249,GO:0005737,GO:0046394,GO:0044444,GO:0097708,GO:0009987,GO:0050829,GO:0005802,GO:0043226,GO:0033481,GO:0044238,GO:0016053,GO:0031410,GO:0009617,GO:…	4558.Sb07g026520.1		UDP-glucuronate 4-epimerase 6	UDP-glucuronate 4-epimerase 6
SORBI_3004G052100	42.7366	-3.01775	0.996018	-3.02982	0.00244703	0.0186862
SORBI_3005G072000	81.2983	-3.01737	0.840816	-3.58862	0.000332434	0.00478715		8074327		4558.Sb05g005950.1		disease resistance protein RPM1	disease resistance protein RPM1
SORBI_3001G118500	17.3417	-3.01651	1.10335	-2.73397	0.00625763	0.0357962
SORBI_3003G070300	56.6796	-3.00681	0.555716	-5.4107	6.2779e-08	1.87746e-05		8073298	GO:0016787,GO:0005575,GO:0006807,GO:0044464,GO:0046483,GO:0003674,GO:0006725,GO:0004519,GO:0022626,GO:0008150,GO:0043229,GO:0043170,GO:0043227,GO:0043228,GO:0005623,GO:1990904,GO:0003723,GO:0003676,GO:0044445,GO:0016788,GO:0005737,GO:1901360,GO:0005829,GO:0032991,GO:0043232,GO:0044444,GO:0009987,GO:0006139,GO:0043226,GO:0044238,GO:0003824,GO:0034641,GO:0008152,GO:0016070,GO:0043412,GO:0043231,GO:…	4558.Sb03g005950.1		putative pentatricopeptide repeat-containing protein At3g15200	putative pentatricopeptide repeat-containing protein At3g15200
SORBI_3003G307200	106.599	-3.00476	0.866116	-3.46924	0.000521938	0.00644133				4558.Sb03g035580.1
SORBI_3006G054000	4.59519	-3.00382	1.10286	-2.72366	0.00645635	0.0365831
SORBI_3010G170700	4.26844	-3.00296	1.10768	-2.71102	0.00670763	0.0375356
SORBI_3004G239750	46.6738	-3.00138	0.787993	-3.80889	0.000139591	0.00265321
SORBI_3001G505100	3205.79	-2.99753	0.949029	-3.15853	0.00158569	0.0137407		8080564	GO:0051234,GO:0005575,GO:0044464,GO:0042807,GO:0003674,GO:0009705,GO:0008150,GO:0051179,GO:0043229,GO:0043227,GO:0005887,GO:0022838,GO:0044446,GO:0071944,GO:0005623,GO:0000325,GO:0006810,GO:0055085,GO:0005372,GO:0015250,GO:0005737,GO:0005773,GO:0005886,GO:0042044,GO:0044437,GO:0044444,GO:0031090,GO:0015318,GO:0031224,GO:0043226,GO:0044422,GO:0006833,GO:0016020,GO:0044425,GO:0043231,GO:0098588,GO:…	4558.Sb01g047140.1		aquaporin TIP1-1	aquaporin TIP1-1
SORBI_3003G321600	30.9729	-2.99535	0.83477	-3.58823	0.000332928	0.00478946		8054732	GO:0016787,GO:0005575,GO:0006807,GO:0044464,GO:0046483,GO:0003674,GO:0006725,GO:0004519,GO:0008150,GO:0043229,GO:0043170,GO:0043227,GO:0005623,GO:0003723,GO:0003676,GO:0016788,GO:1901360,GO:0009987,GO:0006139,GO:0043226,GO:0044238,GO:0003824,GO:0034641,GO:0008152,GO:0016070,GO:0043412,GO:0043231,GO:1901363,GO:0005622,GO:0071704,GO:0044424,GO:0097159,GO:0009451,GO:0004518,GO:0090305,GO:0005488,GO:…	4558.Sb03g036830.1		pentatricopeptide repeat-containing protein At1g69290	pentatricopeptide repeat-containing protein At1g69290
SORBI_3001G212600	138.894	-2.9944	0.909377	-3.2928	0.000991938	0.00997718	POK		GO:0003674,GO:0044431,GO:0046907,GO:0005623,GO:0097708,GO:0032501,GO:0016043,GO:0031410,GO:0098588,GO:0009856,GO:0009653,GO:0031982,GO:0005622,GO:0012505,GO:0005515,GO:0016192,GO:0005488,GO:0003006,GO:0071840,GO:0099023,GO:0044464,GO:0009860,GO:0044440,GO:0051020,GO:0016197,GO:0008150,GO:0000904,GO:0048856,GO:0098791,GO:0019899,GO:0006896,GO:0032991,GO:0044444,GO:0031090,GO:0043226,GO:0000902,GO:…	4558.Sb01g018790.1
SORBI_3002G226700	76.3676	-2.99078	0.800541	-3.73594	0.000187013	0.00323238	BKI1		GO:0003674,GO:0050794,GO:0005623,GO:0019210,GO:0006469,GO:0050790,GO:0019222,GO:0051171,GO:0032351,GO:0050789,GO:0060255,GO:0005622,GO:0004860,GO:0051246,GO:0005515,GO:0046890,GO:0051248,GO:0009889,GO:0005488,GO:0010423,GO:0042325,GO:0080090,GO:0044464,GO:0043549,GO:0065007,GO:0031327,GO:0008150,GO:0010605,GO:0051338,GO:0019216,GO:0009890,GO:0044444,GO:0090032,GO:0032353,GO:0045833,GO:0050810,GO:…	4558.Sb02g026700.1
SORBI_3009G144900	11.1609	-2.98961	1.11059	-2.6919	0.00710453	0.0391424		8058481		4558.Sb09g021000.1		peroxidase 2	peroxidase 2
SORBI_3003G177800	30.9252	-2.98705	0.609438	-4.90132	9.51933e-07	0.000103678		8074955		4558.Sb03g022940.1		uncharacterized LOC8074955	uncharacterized protein LOC8074955
SORBI_3004G195700	171.618	-2.98365	1.08234	-2.75666	0.00583956	0.034084		8055418		4558.Sb04g024260.1		heavy metal-associated isoprenylated plant protein 47	heavy metal-associated isoprenylated plant protein 47
SORBI_3002G320001	52.1994	-2.98347	1.00882	-2.95738	0.00310267	0.0220618
SORBI_3004G212900	88.6856	-2.97787	0.673855	-4.41915	9.90905e-06	0.000479803		8072456		4558.Sb04g025830.1		BTB/POZ domain-containing protein At2g24240	BTB/POZ domain-containing protein At2g24240
SORBI_3004G291800	734.483	-2.97565	0.695375	-4.2792	1.87567e-05	0.00074102
SORBI_3004G324600	163.29	-2.97556	0.790742	-3.763	0.000167888	0.00302376
SORBI_3005G037900	127.761	-2.97456	0.785949	-3.78467	0.000153911	0.00282947			GO:0070085,GO:1901135,GO:0005575,GO:0006807,GO:0008373,GO:0044464,GO:0009058,GO:1901564,GO:0016758,GO:0000139,GO:0003674,GO:0018196,GO:0009059,GO:0044260,GO:1901137,GO:0006486,GO:0008150,GO:0043229,GO:0043170,GO:0043227,GO:0009311,GO:0044431,GO:0009100,GO:0044446,GO:0005623,GO:0031984,GO:0044237,GO:0098791,GO:0044249,GO:0005737,GO:0044444,GO:0043413,GO:0009987,GO:0016740,GO:0031090,GO:0043226,GO:…	4558.Sb05g003160.1
SORBI_3007G036550	145.1	-2.97294	1.07234	-2.77239	0.00556464	0.0328986			GO:0003006,GO:0006355,GO:0048522,GO:0005575,GO:0009933,GO:0044464,GO:0032502,GO:0009791,GO:0048608,GO:0080090,GO:0009790,GO:0003674,GO:0010065,GO:0003700,GO:0045597,GO:0065007,GO:0048731,GO:2000112,GO:0008150,GO:0010154,GO:0048507,GO:0043229,GO:0048856,GO:0043227,GO:0031326,GO:0042221,GO:0010014,GO:0050794,GO:0005623,GO:0042127,GO:0048367,GO:0048532,GO:0032501,GO:0010072,GO:0010016,GO:0010089,GO:…	4558.Sb03g002660.1	HD-ZIP
SORBI_3001G466300	75.5425	-2.97174	0.642815	-4.62301	3.78215e-06	0.000239		8054234		4558.Sb01g043750.1		yrdC domain-containing protein, mitochondrial	yrdC domain-containing protein, mitochondrial
SORBI_3003G237300	63.3738	-2.9715	0.66885	-4.4427	8.88361e-06	0.000441929		8054953		4558.Sb03g029480.1		uncharacterized LOC8054953	uncharacterized protein LOC8054953
SORBI_3010G232900	230.823	-2.971	0.655931	-4.52943	5.91421e-06	0.000327113		8083299	GO:0003674,GO:0070884,GO:0050848,GO:0030003,GO:1902533,GO:0060402,GO:0050794,GO:0005623,GO:0030001,GO:0072511,GO:0050789,GO:0007204,GO:0048471,GO:0072503,GO:0098588,GO:0006812,GO:0005622,GO:0060401,GO:0012505,GO:0070886,GO:0006874,GO:0044325,GO:0006873,GO:0005515,GO:0005488,GO:0044464,GO:0106056,GO:0065007,GO:0070588,GO:0044432,GO:0008150,GO:0098662,GO:0050801,GO:0048584,GO:0019725,GO:0055085,GO:…	4558.Sb10g027510.1		calcium homeostasis endoplasmic reticulum protein	calcium homeostasis endoplasmic reticulum protein
SORBI_3006G195400	49.8911	-2.9696	0.885184	-3.35479	0.000794264	0.00855431		8060456		4558.Sb06g026790.1		uncharacterized LOC8060456	uncharacterized protein LOC8060456
SORBI_3007G132500	192.2	-2.96062	0.488763	-6.05737	1.38367e-09	1.42346e-06		8075640	GO:0003006,GO:0007275,GO:0061458,GO:0000003,GO:0048608,GO:0032502,GO:0009791,GO:0008150,GO:0009790,GO:0022414,GO:0032501,GO:0048316,GO:0048731,GO:0010154,GO:0009793,GO:0048856	4558.Sb07g020870.1		F-box protein SKIP28	F-box protein SKIP28
SORBI_3007G143400	595.518	-2.95949	0.973744	-3.03929	0.00237137	0.0182548		8077861		4558.Sb07g021870.1		tetraspanin-8	tetraspanin-8
SORBI_3001G375800	12.7022	-2.95892	0.913091	-3.24055	0.00119298	0.0113722		8082305		4558.Sb01g035690.1		uncharacterized LOC8082305	uncharacterized protein LOC8082305
SORBI_3001G347100	15.938	-2.95855	0.696045	-4.25051	2.13284e-05	0.000801047			GO:0016787,GO:0005575,GO:0006807,GO:0044464,GO:0046483,GO:0003674,GO:0006725,GO:0004519,GO:0008150,GO:0043229,GO:0043170,GO:0043227,GO:0005623,GO:0003723,GO:0003676,GO:0016788,GO:1901360,GO:0009987,GO:0006139,GO:0043226,GO:0044238,GO:0003824,GO:0034641,GO:0008152,GO:0016070,GO:0043412,GO:0043231,GO:1901363,GO:0005622,GO:0071704,GO:0044424,GO:0097159,GO:0009451,GO:0004518,GO:0090305,GO:0005488,GO:…	4558.Sb01g033280.1
SORBI_3004G218400	33.0717	-2.95831	0.717667	-4.12212	3.75403e-05	0.00116747
SORBI_3005G108000	103.009	-2.95654	0.783724	-3.77242	0.000161671	0.00293852
SORBI_3004G202900	22.2175	-2.9529	0.792371	-3.72666	0.000194035	0.00331792		8070608	GO:0009507,GO:0006996,GO:0003674,GO:0031967,GO:0044431,GO:0006793,GO:0046907,GO:0007006,GO:0005623,GO:0071702,GO:0097708,GO:0019222,GO:0006626,GO:0016043,GO:0031410,GO:0009941,GO:0045184,GO:0050789,GO:0044435,GO:0071705,GO:0042277,GO:0005622,GO:0031982,GO:0005048,GO:0042578,GO:0012505,GO:0045040,GO:0005488,GO:0044237,GO:0071840,GO:0080090,GO:0044464,GO:0065007,GO:0008150,GO:0090150,GO:0008104,GO:…	4558.Sb04g024920.1		probable inactive purple acid phosphatase 2	probable inactive purple acid phosphatase 2
SORBI_3006G048100	7.72315	-2.95103	1.08111	-2.72962	0.00634075	0.0361271			GO:1902494,GO:0005575,GO:0044464,GO:0044424,GO:0005623,GO:1990234,GO:0032991,GO:0031463,GO:0031461,GO:0005622,GO:0000151	4558.Sb06g012290.1
SORBI_3010G130200	290.011	-2.95095	0.669988	-4.40448	1.06037e-05	0.000500857		8078240	GO:0097367,GO:0005575,GO:0072593,GO:0044464,GO:0009058,GO:0003674,GO:0065007,GO:0008289,GO:0008150,GO:1903409,GO:0043229,GO:0043227,GO:0044446,GO:0005623,GO:0005737,GO:0005773,GO:0044437,GO:0044444,GO:0009987,GO:0019222,GO:0031090,GO:0043226,GO:0050789,GO:0008152,GO:0044422,GO:0001530,GO:0098588,GO:0016020,GO:0060255,GO:0043231,GO:0098805,GO:0010468,GO:0005622,GO:0005774,GO:0044424,GO:0005488,GO:…	4558.Sb10g011820.1		putative BPI/LBP family protein At1g04970	putative BPI/LBP family protein At1g04970
SORBI_3005G035900	6.65882	-2.95031	1.01257	-2.91368	0.003572	0.0242973		8069322	GO:0005575,GO:0044464,GO:0043229,GO:0043227,GO:0044431,GO:0044446,GO:0005768,GO:0071944,GO:0005623,GO:0031984,GO:0098791,GO:0005737,GO:0005886,GO:0044444,GO:0097708,GO:0005802,GO:0043226,GO:0031410,GO:0005794,GO:0044422,GO:0016020,GO:0043231,GO:0031982,GO:0005622,GO:0012505,GO:0044424	4558.Sb05g003000.1		PAN domain-containing protein At5g03700	PAN domain-containing protein At5g03700
SORBI_3004G088300	9.45916	-2.9474	1.13787	-2.59027	0.00959015	0.0482774		8071669	GO:0019005,GO:0080090,GO:0005575,GO:0006807,GO:0044464,GO:0023051,GO:1901564,GO:1990234,GO:0044257,GO:0003674,GO:0065007,GO:0044260,GO:0008150,GO:0030163,GO:0031461,GO:0043170,GO:0051603,GO:0006511,GO:0009056,GO:0048585,GO:0044389,GO:0050794,GO:0005623,GO:0009057,GO:0080036,GO:0019899,GO:0005737,GO:0030162,GO:0005829,GO:0032991,GO:0010648,GO:0044444,GO:0009987,GO:0019222,GO:0009968,GO:0000151,GO:…	4558.Sb04g007310.1		F-box/kelch-repeat protein At1g80440	F-box/kelch-repeat protein At1g80440
SORBI_3006G171700	190.096	-2.94378	0.603813	-4.87532	1.08632e-06	0.000112205		8083376	GO:0051234,GO:0019866,GO:0005575,GO:0009507,GO:0044434,GO:0044464,GO:0003674,GO:0009527,GO:0008150,GO:0031967,GO:0051179,GO:0043229,GO:0043227,GO:0044446,GO:0031968,GO:0005623,GO:0006810,GO:0031975,GO:0071702,GO:0005737,GO:0033036,GO:0019867,GO:0031969,GO:0044444,GO:0009707,GO:0031090,GO:0043226,GO:0009528,GO:0009941,GO:0009526,GO:0042170,GO:0044422,GO:0044435,GO:0006869,GO:0010876,GO:0016020,GO:…	4558.Sb06g024700.1		protein TRIGALACTOSYLDIACYLGLYCEROL 1, chloroplastic	protein TRIGALACTOSYLDIACYLGLYCEROL 1, chloroplastic
SORBI_3001G472100	244.037	-2.94043	0.519288	-5.66243	1.49245e-08	7.52636e-06		8081895	GO:0003006,GO:0007275,GO:0061458,GO:0000003,GO:0048608,GO:0032502,GO:0009791,GO:0008150,GO:0010228,GO:0022414,GO:0048731,GO:0032501,GO:0048856	4558.Sb01g044240.1		FRIGIDA-like protein 1	FRIGIDA-like protein 1 isoform X1
SORBI_3003G014900	113.445	-2.93818	0.588885	-4.9894	6.05675e-07	7.56183e-05		8079492		4558.Sb03g001480.1		RNA polymerase-associated protein LEO1	RNA polymerase-associated protein LEO1
SORBI_3002G274500	110.777	-2.93517	0.90293	-3.25072	0.00115112	0.0110883			GO:0010628,GO:0090567,GO:0048827,GO:0003674,GO:0031328,GO:0001101,GO:0042221,GO:0051716,GO:0048585,GO:0050794,GO:0005623,GO:0003676,GO:0032501,GO:0019222,GO:0009719,GO:0051171,GO:0023057,GO:0050789,GO:0060255,GO:1901363,GO:0048653,GO:0005622,GO:0097159,GO:0051252,GO:0005515,GO:0005488,GO:0009889,GO:0003006,GO:0006355,GO:0080090,GO:0009937,GO:0044464,GO:0071310,GO:0065007,GO:0048731,GO:0008150,GO:…	4558.Sb02g030800.1	SRS
SORBI_3001G114700	43.9504	-2.9325	0.667612	-4.39252	1.12043e-05	0.000515497
SORBI_3009G058500	52.2284	-2.9311	0.746667	-3.92558	8.65214e-05	0.00198505		8080930		4558.Sb09g004930.1		uncharacterized LOC8080930	uncharacterized protein LOC8080930 isoform X2
SORBI_3001G231200	150.224	-2.9288	0.674718	-4.34077	1.41984e-05	0.000612698		8059283		4558.Sb01g020270.1		uncharacterized LOC8059283	uncharacterized protein LOC8059283
SORBI_3003G074500	704.644	-2.92467	0.719029	-4.06753	4.7514e-05	0.00135478		8060812		4558.Sb03g006290.1		lecithin-cholesterol acyltransferase-like 1	lecithin-cholesterol acyltransferase-like 1
SORBI_3008G144300	5.63828	-2.924	1.06089	-2.75618	0.00584801	0.0341054		8074280		4558.Sb08g019470.1		isoflavone 3'-hydroxylase	isoflavone 3'-hydroxylase
ENSRNA049483684	3.80832	-2.92048	0.982731	-2.9718	0.00296062	0.0213588
SORBI_3005G210700	5.28862	-2.91875	1.09145	-2.67419	0.00749105	0.040571			GO:0016787,GO:0005575,GO:0006807,GO:0044464,GO:0046483,GO:0003674,GO:0006725,GO:0004519,GO:0008150,GO:0043229,GO:0043170,GO:0043227,GO:0005623,GO:0003723,GO:0003676,GO:0016788,GO:1901360,GO:0009987,GO:0006139,GO:0043226,GO:0044238,GO:0003824,GO:0034641,GO:0008152,GO:0016070,GO:0043412,GO:0043231,GO:1901363,GO:0005622,GO:0071704,GO:0044424,GO:0097159,GO:0009451,GO:0004518,GO:0090305,GO:0005488,GO:…	4558.Sb05g026370.1
SORBI_3005G041200	251.843	-2.91794	0.905772	-3.22149	0.00127526	0.0119055			GO:0019005,GO:0080090,GO:0005575,GO:1990234,GO:0044464,GO:0065007,GO:0008150,GO:0031461,GO:0005623,GO:0019216,GO:0032991,GO:0019222,GO:0000151,GO:0050789,GO:0016020,GO:0005622,GO:1902494,GO:0044424,GO:0019218	4558.Sb05g003430.1
SORBI_3010G248150	7.85909	-2.91424	1.02609	-2.84015	0.00450923	0.0285016
SORBI_3007G070600	101.337	-2.91424	1.1191	-2.6041	0.00921164	0.0470068				4558.Sb06g018980.1
SORBI_3002G219700	108.455	-2.91287	0.54525	-5.34226	9.17948e-08	2.3375e-05		8081015		4558.Sb02g026100.1		uncharacterized LOC8081015	uncharacterized protein LOC8081015
SORBI_3002G199650	64.0856	-2.91222	0.989155	-2.94415	0.00323846	0.0226994
ENSRNA049996783	5.07694	-2.91165	1.01038	-2.88173	0.00395498	0.0260949
SORBI_3003G163700	174.848	-2.91074	1.00526	-2.8955	0.0037855	0.0252553		8086361		4558.Sb03g014800.1		glutaredoxin-C1	glutaredoxin-C1
SORBI_3003G041300	271.704	-2.91049	0.561487	-5.18355	2.17703e-07	3.74787e-05				4558.Sb03g003680.1	Trihelix
SORBI_3003G125200	14.7914	-2.90653	1.10551	-2.62913	0.00856043	0.0445319
SORBI_3005G036500	171.32	-2.90623	0.900986	-3.22561	0.00125705	0.0118332		8058535		4558.Sb05g003060.1		serine/threonine-protein kinase D6PKL2	serine/threonine-protein kinase D6PKL2
SORBI_3004G135900	19.3695	-2.90078	0.826611	-3.50925	0.000449378	0.00584897
SORBI_3008G188700	425.118	-2.89982	0.604928	-4.79366	1.63766e-06	0.000142922		8071535	GO:0098796,GO:0044257,GO:0003674,GO:0055002,GO:0099081,GO:0009056,GO:0042221,GO:0051716,GO:0005623,GO:0032446,GO:0032501,GO:0044238,GO:0016477,GO:0043292,GO:0099512,GO:0043412,GO:0051788,GO:0044265,GO:0043632,GO:0005622,GO:0071704,GO:0012505,GO:0036503,GO:1901565,GO:0005515,GO:0005488,GO:0044237,GO:0044390,GO:0044464,GO:0004842,GO:0034976,GO:0071310,GO:0044432,GO:0008150,GO:0030163,GO:0048856,GO:…	4558.Sb08g022940.1		E3 ubiquitin-protein ligase RNF5	E3 ubiquitin-protein ligase RNF5
SORBI_3008G040900	33.7007	-2.89905	0.976345	-2.96929	0.00298493	0.021492			GO:0051234,GO:0005575,GO:0044464,GO:0009624,GO:0003674,GO:0008150,GO:0006865,GO:0051179,GO:0015171,GO:0009605,GO:0071944,GO:0005623,GO:0006810,GO:0055085,GO:0071702,GO:0051704,GO:0098656,GO:0005886,GO:0015075,GO:0015318,GO:0043207,GO:0008514,GO:0009607,GO:1903825,GO:0071705,GO:0016020,GO:0005342,GO:0022857,GO:0006820,GO:0046943,GO:0050896,GO:0015711,GO:0034220,GO:0003333,GO:1905039,GO:0046942,GO:…	4558.Sb08g003530.1
SORBI_3004G209300	111.959	-2.89843	0.554019	-5.23164	1.68013e-07	3.12806e-05	GLT1		GO:0040007,GO:0005575,GO:0006807,GO:0009507,GO:0032502,GO:0009058,GO:0044434,GO:0019740,GO:0044464,GO:1901564,GO:0003674,GO:0009536,GO:0010038,GO:0016639,GO:0019676,GO:0060359,GO:0055114,GO:0046686,GO:0008150,GO:0006537,GO:0043229,GO:0043227,GO:0044283,GO:0044446,GO:0006536,GO:0019752,GO:0042221,GO:0005623,GO:0006082,GO:0009570,GO:0015930,GO:0009084,GO:0044249,GO:0005737,GO:0009064,GO:0046394,GO:…	4558.Sb07g024646.1
SORBI_3004G291700	389.467	-2.89835	0.645362	-4.49104	7.08755e-06	0.000367509			GO:0009058,GO:0050918,GO:0003674,GO:0044106,GO:0042221,GO:0006793,GO:0005623,GO:0032501,GO:0097164,GO:0044238,GO:0042401,GO:0090407,GO:0016043,GO:0044255,GO:0009856,GO:0009653,GO:0005622,GO:0008168,GO:0044271,GO:0071704,GO:0090696,GO:0010183,GO:0019637,GO:0044237,GO:0003006,GO:0071840,GO:0046474,GO:0009309,GO:0044464,GO:0009860,GO:0009308,GO:0065007,GO:0048731,GO:0008150,GO:0000904,GO:0048856,GO:…	4558.Sb04g032625.1
SORBI_3009G187600	17.2725	-2.89608	0.868373	-3.33507	0.000852784	0.00895946				4558.Sb09g024700.1
SORBI_3007G159650	11.3944	-2.8933	0.804739	-3.59533	0.000323976	0.00470258				4558.Sb07g023290.1
SORBI_3001G379600	75.7883	-2.89262	1.11441	-2.59565	0.00944124	0.0478273	CIPK10	8083660	GO:0003674,GO:0016310,GO:1905957,GO:0001101,GO:0042221,GO:0006793,GO:0048585,GO:0050794,GO:0051716,GO:0005623,GO:1905958,GO:0018210,GO:1901419,GO:0009737,GO:0009719,GO:0044238,GO:0018107,GO:0023057,GO:0050789,GO:0043412,GO:0018193,GO:0004672,GO:0005622,GO:0071704,GO:0018105,GO:0044237,GO:0071215,GO:0044464,GO:0071310,GO:0065007,GO:0018209,GO:0008150,GO:0006468,GO:0016740,GO:0009968,GO:0016773,GO:…			CBL-interacting protein kinase 10	CBL-interacting protein kinase 10
SORBI_3004G192400	188.997	-2.8909	0.683244	-4.23114	2.32512e-05	0.000851848				4558.Sb04g024040.1
SORBI_3010G099400	101.153	-2.8875	1.06746	-2.70502	0.00683012	0.0380307		8061483	GO:0016787,GO:0040007,GO:0005575,GO:0006807,GO:0031225,GO:0004175,GO:0032502,GO:0044464,GO:1901564,GO:0009753,GO:0003674,GO:0080186,GO:0010038,GO:1905622,GO:0065007,GO:0008237,GO:0070011,GO:2000241,GO:0008150,GO:0001101,GO:0046686,GO:0043170,GO:0051241,GO:1900055,GO:0042221,GO:0006970,GO:0005623,GO:0071944,GO:0140096,GO:0005886,GO:0051239,GO:2000028,GO:0004222,GO:0031224,GO:0009719,GO:0044238,GO:…	4558.Sb10g008650.1		metalloendoproteinase 2-MMP	metalloendoproteinase 2-MMP
SORBI_3003G048000	2088.36	-2.88214	0.802711	-3.59051	0.000330036	0.0047633		8078797		4558.Sb03g004190.1		uncharacterized LOC8078797	uncharacterized protein LOC8078797
SORBI_3007G147901	11.6782	-2.87519	1.0086	-2.85068	0.00436256	0.027867
SORBI_3007G116000	9.18703	-2.87492	0.98362	-2.9228	0.00346901	0.0238109				4558.Sb07g019210.1
SORBI_3010G120000	102.565	-2.87335	0.936328	-3.06874	0.00214961	0.0170319		8076404		4558.Sb10g010570.1		uncharacterized LOC8076404	uncharacterized protein LOC8076404
SORBI_3001G093000	32.4158	-2.87076	0.746091	-3.84774	0.000119213	0.0024123		8085950		4558.Sb01g008360.1		protein ECERIFERUM 26-like	protein ECERIFERUM 26-like
SORBI_3005G014400	12.4156	-2.86875	0.796743	-3.6006	0.000317482	0.00465791				4558.Sb05g001240.1
SORBI_3006G241200	155.648	-2.86682	0.825583	-3.47248	0.000515665	0.00640696				4558.Sb06g030720.1
SORBI_3002G031900	123.07	-2.86626	0.827016	-3.46578	0.000528686	0.00649185	RFC1		GO:0097367,GO:0045132,GO:0046483,GO:0051321,GO:0006996,GO:0006260,GO:0009058,GO:0003674,GO:0005694,GO:0001101,GO:0042221,GO:0051716,GO:0050794,GO:0005623,GO:0006301,GO:0003676,GO:0044428,GO:0005524,GO:0098813,GO:0007004,GO:0050790,GO:0019222,GO:0042769,GO:0009737,GO:0009719,GO:0051171,GO:0044238,GO:0016043,GO:0006289,GO:0050789,GO:0031056,GO:0010833,GO:0000712,GO:0060255,GO:1901363,GO:0033043,GO:…	4558.Sb09g005905.1
SORBI_3003G030700	71.6534	-2.86161	0.588879	-4.85941	1.17734e-06	0.000116841		8084339	GO:0046483,GO:0055086,GO:0009058,GO:0002682,GO:0003674,GO:0033006,GO:0017144,GO:0050776,GO:0009167,GO:0009056,GO:0006793,GO:0048585,GO:0006955,GO:0050794,GO:0005623,GO:0009986,GO:0070666,GO:0043169,GO:0005509,GO:0033003,GO:0044238,GO:0019693,GO:0050789,GO:0048471,GO:0034655,GO:0009144,GO:0009199,GO:0009897,GO:0005622,GO:0008270,GO:0071704,GO:0044271,GO:0002366,GO:0042578,GO:0002684,GO:0002275,GO:…	4558.Sb03g002880.1		ectonucleotide pyrophosphatase/phosphodiesterase family member 1	ectonucleotide pyrophosphatase/phosphodiesterase family member 1
SORBI_3001G002600	191.325	-2.86108	0.693121	-4.12783	3.66208e-05	0.0011486				4558.Sb01g000355.1
SORBI_3003G156766	25.971	-2.85849	0.734321	-3.89269	9.91368e-05	0.00216076
SORBI_3002G115500	250.451	-2.85385	0.730855	-3.90481	9.42986e-05	0.00209351			GO:0035064,GO:0005575,GO:0044464,GO:0003674,GO:0043565,GO:0042393,GO:0043229,GO:0043227,GO:0005623,GO:0003676,GO:0044212,GO:0005737,GO:0001067,GO:0005829,GO:0044444,GO:0043226,GO:0005634,GO:0003677,GO:0043231,GO:0140030,GO:1901363,GO:0005622,GO:0140034,GO:0044424,GO:0097159,GO:0005515,GO:0005488
SORBI_3003G054100	110.179	-2.85227	0.534908	-5.33226	9.69958e-08	2.39869e-05		8056560		4558.Sb03g004660.1		uncharacterized LOC8056560	uncharacterized protein LOC8056560
SORBI_3010G154801	17.3457	-2.84856	0.811353	-3.51088	0.000446623	0.005819
SORBI_3010G259300	245.353	-2.84595	0.988938	-2.87778	0.00400479	0.026356		8065604		4558.Sb10g029590.1		benzyl alcohol O-benzoyltransferase	benzyl alcohol O-benzoyltransferase
SORBI_3003G040800	11.8133	-2.84575	1.03906	-2.73877	0.00616689	0.0354427				4558.Sb03g003640.1	WRKY
SORBI_3004G341800	556.03	-2.8432	0.838251	-3.39183	0.000694279	0.00780427		8084697		4558.Sb04g036920.1		desumoylating isopeptidase 1	desumoylating isopeptidase 1
SORBI_3002G028400	160.563	-2.8401	0.781302	-3.63509	0.000277884	0.00424221	EMB2219	8086386	GO:0030054,GO:0071840,GO:0005575,GO:0006807,GO:0006996,GO:0009507,GO:0032502,GO:0044464,GO:0046483,GO:0009536,GO:0003674,GO:0006725,GO:0065003,GO:0022618,GO:0009657,GO:0019843,GO:0008150,GO:0043229,GO:0043170,GO:0043227,GO:0006396,GO:0034622,GO:0005623,GO:0009658,GO:0043933,GO:0003723,GO:0003676,GO:0005737,GO:1901360,GO:0044444,GO:0022613,GO:0009987,GO:0006139,GO:0043226,GO:0044238,GO:0003727,GO:…	4558.Sb02g002530.1		transcription termination factor MTERF2, chloroplastic	transcription termination factor MTERF2, chloroplastic
SORBI_3007G023100	43.8597	-2.83934	0.963549	-2.94675	0.00321136	0.0225689			GO:0006605,GO:0006355,GO:0051234,GO:0005575,GO:0080090,GO:0044464,GO:0065007,GO:0051649,GO:2000112,GO:0008150,GO:0051179,GO:0006886,GO:0043229,GO:0043227,GO:0031326,GO:0072598,GO:0046907,GO:0042886,GO:0008104,GO:0005623,GO:0006810,GO:0045036,GO:0050794,GO:0071702,GO:0072596,GO:0033036,GO:0072594,GO:0010556,GO:0019222,GO:0043226,GO:0005634,GO:0051171,GO:0045184,GO:0050789,GO:0071705,GO:0051641,GO:…	4558.Sb07g002040.1
SORBI_3006G259000	5005.68	-2.83411	0.534331	-5.30403	1.13273e-07	2.64843e-05				4558.Sb06g016710.1	ERF
SORBI_3008G128800	40.2134	-2.83185	0.483683	-5.85477	4.77673e-09	3.32035e-06			GO:0005575,GO:0006807,GO:0044464,GO:0046483,GO:0003674,GO:0006725,GO:0008033,GO:0001522,GO:0008150,GO:0043229,GO:0043170,GO:0043227,GO:0006399,GO:0006396,GO:0005623,GO:0005737,GO:1901360,GO:0044444,GO:0009987,GO:0006139,GO:0031119,GO:0043226,GO:0044238,GO:0006400,GO:0003824,GO:0009982,GO:0034641,GO:0008152,GO:0016070,GO:0043412,GO:0005739,GO:0043231,GO:0005622,GO:0016853,GO:0071704,GO:0044424,GO:…	4558.Sb08g018120.1
SORBI_3010G096801	12.6586	-2.83112	0.865009	-3.27293	0.00106438	0.0104724
SORBI_3006G250000	82.9716	-2.82791	0.900977	-3.13871	0.00169693	0.0144277				4558.Sb01g035715.1
SORBI_3002G204900	23.004	-2.82771	0.804315	-3.51568	0.000438637	0.00575663		8060263		4558.Sb02g024970.1		zinc finger protein 346	zinc finger protein 346
SORBI_3002G200400	54.064	-2.82745	0.812265	-3.48094	0.000499655	0.00629316				4558.Sb02g024596.1
SORBI_3004G330700	159.225	-2.82691	0.780116	-3.6237	0.000290413	0.00438587	Caf1	8056387		4558.Sb04g035960.1		probable CCR4-associated factor 1 homolog 7	probable CCR4-associated factor 1 homolog 7
SORBI_3005G102350	37.2367	-2.82499	0.842783	-3.35198	0.000802372	0.00861637
SORBI_3009G134450	137.686	-2.8197	0.919339	-3.06709	0.00216152	0.0170908				4558.Sb09g020060.1
SORBI_3005G035000	9.3126	-2.81952	1.01068	-2.78972	0.0052753	0.0316511		8058533		4558.Sb05g002940.1		AT-hook motif nuclear-localized protein 7	AT-hook motif nuclear-localized protein 7
SORBI_3003G201600	82.0906	-2.81934	0.862602	-3.26841	0.00108154	0.0105845		8082456		4558.Sb03g026360.1		hypersensitive-induced response protein 1	hypersensitive-induced response protein 1
SORBI_3001G246200	19.3443	-2.81843	0.853687	-3.30148	0.000961756	0.00977298		8064900		4558.Sb01g021780.1		BTB/POZ and MATH domain-containing protein 1	BTB/POZ and MATH domain-containing protein 1
SORBI_3001G001800	49.9528	-2.81805	0.853887	-3.30025	0.000965971	0.00980574		8061369		4558.Sb01g000290.1		uncharacterized LOC8061369	uncharacterized protein LOC8061369
SORBI_3001G364100	2251.32	-2.81779	0.940635	-2.99563	0.00273881	0.0202143				4558.Sb01g034720.1
SORBI_3003G283300	41.7157	-2.81351	0.810886	-3.46968	0.000521088	0.00643702		8069821		4558.Sb03g033450.1		uncharacterized LOC8069821	uncharacterized protein LOC8069821
SORBI_3009G098300	9.42779	-2.8119	0.932893	-3.01417	0.00257686	0.0193954
SORBI_3006G190500	39.2981	-2.80874	0.913554	-3.07452	0.00210839	0.0168455				4558.Sb04g031700.1
SORBI_3008G072300	171.867	-2.80871	0.782473	-3.58953	0.000331274	0.00477581			GO:0016787,GO:0005575,GO:0006807,GO:0044464,GO:0046483,GO:0003674,GO:0006725,GO:0004519,GO:0008150,GO:0043229,GO:0043170,GO:0043227,GO:0005623,GO:0003723,GO:0003676,GO:0016788,GO:1901360,GO:0009987,GO:0006139,GO:0043226,GO:0044238,GO:0003824,GO:0034641,GO:0008152,GO:0016070,GO:0043412,GO:0043231,GO:1901363,GO:0005622,GO:0071704,GO:0044424,GO:0097159,GO:0009451,GO:0004518,GO:0090305,GO:0005488,GO:…	4558.Sb08g006380.1
SORBI_3004G281400	729.778	-2.80866	0.599792	-4.68273	2.83086e-06	0.000204514	BRH1	8076030		4558.Sb04g031790.1		E3 ubiquitin-protein ligase RHA1B	E3 ubiquitin-protein ligase RHA1B
SORBI_3003G102200	497.071	-2.8081	0.825918	-3.39998	0.000673913	0.00765903		8070469		4558.Sb03g008560.1	bHLH	transcription factor bHLH168	transcription factor bHLH168
SORBI_3007G197300	126.573	-2.80637	0.519659	-5.4004	6.6494e-08	1.94336e-05				4558.Sb07g026570.1
SORBI_3002G104000	1180.79	-2.80614	0.928047	-3.02371	0.00249699	0.018944
SORBI_3003G092066	49.4602	-2.80596	0.860384	-3.26129	0.00110907	0.0107883
SORBI_3009G003500	24.7241	-2.80445	0.761508	-3.68275	0.000230727	0.00374862			GO:0071704,GO:0009056,GO:0044238,GO:0016042,GO:0006629,GO:0008152,GO:1901575,GO:0008150	4558.Sb09g000510.1
SORBI_3003G406500	34.6936	-2.80274	0.976646	-2.86976	0.00410785	0.0268011		8059371		4558.Sb03g044150.1		translation initiation factor IF-2	uncharacterized protein LOC8059371
SORBI_3002G343800	258.012	-2.80263	0.637753	-4.39453	1.11011e-05	0.000512583
SORBI_3003G369000	231.133	-2.80176	0.952768	-2.94066	0.00327518	0.0228525
SORBI_3007G010200	169.526	-2.80125	0.747786	-3.74606	0.00017963	0.00315557
SORBI_3010G229600	18.2575	-2.8011	0.905609	-3.09306	0.00198105	0.016104		8083210		4558.Sb10g027250.1		uncharacterized LOC8083210	uncharacterized protein LOC8083210
SORBI_3009G100200	354.662	-2.79766	0.883025	-3.16826	0.00153353	0.0134771		8061318	GO:0048827,GO:0032502,GO:0006979,GO:0009624,GO:0000302,GO:0048366,GO:0007568,GO:0048731,GO:0008150,GO:0001101,GO:0048856,GO:0009605,GO:0042221,GO:0099402,GO:0048367,GO:0051704,GO:0032501,GO:0007275,GO:0043207,GO:0002238,GO:0009607,GO:0010035,GO:0046677,GO:0010033,GO:0010193,GO:0050896,GO:1901700,GO:0010150,GO:0006950,GO:0042493,GO:0051707,GO:0009620,GO:0090693	4558.Sb09g015680.1		uncharacterized LOC8061318	uncharacterized protein LOC8061318
SORBI_3003G248000	40.7911	-2.79238	0.790793	-3.53112	0.000413807	0.00554597				4558.Sb03g030440.1
SORBI_3003G163301	32.8903	-2.78818	0.736675	-3.78481	0.000153826	0.00282947
SORBI_3006G043901	35.3356	-2.78406	0.72455	-3.84246	0.000121805	0.00244369
SORBI_3006G219150	112.411	-2.78331	0.811287	-3.43073	0.000601961	0.007092
SORBI_3010G121100	67.8104	-2.78261	0.900969	-3.08846	0.00201194	0.0162516				4558.Sb10g010680.1
SORBI_3010G090900	266.473	-2.78084	0.648822	-4.28598	1.81937e-05	0.000720992		8065511		4558.Sb10g007900.1		membrane-anchored ubiquitin-fold protein 3	membrane-anchored ubiquitin-fold protein 3
SORBI_3002G224400	22.1811	-2.77921	0.934434	-2.97422	0.00293738	0.0212508		8081047		4558.Sb02g026520.1		G-type lectin S-receptor-like serine/threonine-protein kinase At5g35370	G-type lectin S-receptor-like serine/threonine-protein kinase At5g35370
SORBI_3004G336600	349.286	-2.77708	0.674529	-4.11707	3.83712e-05	0.00118472		8056408	GO:0043226,GO:0005634,GO:0005575,GO:0044464,GO:0044424,GO:0005623,GO:0043231,GO:0043229,GO:0005622,GO:0043227	4558.Sb04g036440.1		proliferating cell nuclear antigen	proliferating cell nuclear antigen
SORBI_3007G048600	22.1633	-2.77679	0.904731	-3.06919	0.0021464	0.0170118				4558.Sb07g003960.1
SORBI_3010G090401	20.2037	-2.77598	0.633765	-4.38014	1.18605e-05	0.00053799
SORBI_3008G188400	45.9086	-2.77422	0.629948	-4.40388	1.0633e-05	0.000500857			GO:0009058,GO:0003674,GO:0001101,GO:0042221,GO:0051716,GO:0005623,GO:0072330,GO:0009737,GO:0009719,GO:0044238,GO:0044255,GO:0046467,GO:0005622,GO:0071704,GO:0000038,GO:0012505,GO:0044237,GO:0071215,GO:0044464,GO:0009922,GO:0071310,GO:0042761,GO:0044432,GO:0034625,GO:0008150,GO:0006633,GO:0044283,GO:0006082,GO:0016747,GO:0044249,GO:0046394,GO:0044444,GO:0016740,GO:0031224,GO:0006643,GO:0043226,GO:…	4558.Sb08g022910.1
SORBI_3007G084400	8.39212	-2.77209	1.04618	-2.64973	0.00805556	0.042683
SORBI_3001G391500	187.479	-2.7705	0.722764	-3.83321	0.000126484	0.0024908			GO:0010628,GO:0003674,GO:0031328,GO:0050794,GO:0005623,GO:0003676,GO:0019222,GO:0051171,GO:0050789,GO:0060255,GO:1901363,GO:0005622,GO:0097159,GO:0051252,GO:0009889,GO:0005488,GO:0006355,GO:0080090,GO:0044464,GO:0065007,GO:0001076,GO:0008150,GO:0048584,GO:1902680,GO:0001135,GO:0051173,GO:0043226,GO:0005634,GO:0001134,GO:0050896,GO:0044424,GO:0140110,GO:1903506,GO:0080134,GO:0048869,GO:0005575,GO:…	4558.Sb01g037110.1	MYB
SORBI_3010G135300	171.795	-2.76776	0.779966	-3.54857	0.000387333	0.00529956		8072911	GO:0071840,GO:0005575,GO:0044464,GO:0009058,GO:0016758,GO:0003674,GO:0009059,GO:0017144,GO:0008150,GO:0043229,GO:0043170,GO:0043227,GO:0071554,GO:0005623,GO:0042546,GO:0005737,GO:0044444,GO:0009987,GO:0016740,GO:0043226,GO:0044238,GO:0016757,GO:0003824,GO:0005794,GO:0010393,GO:0008152,GO:0048531,GO:0043231,GO:1901576,GO:0005622,GO:0071704,GO:0008378,GO:0012505,GO:0044085,GO:0016051,GO:0044424,GO:…	4558.Sb10g013010.1		galactan beta-1,4-galactosyltransferase GALS1	galactan beta-1,4-galactosyltransferase GALS1
SORBI_3001G079900	16.8948	-2.76692	0.961226	-2.87853	0.00399536	0.0263228			GO:0071840,GO:0005575,GO:0044464,GO:0006996,GO:0009657,GO:0008150,GO:0043229,GO:0005777,GO:0043227,GO:0005623,GO:0009658,GO:0005737,GO:0044444,GO:0042579,GO:0009987,GO:0043226,GO:0016043,GO:0043231,GO:0005622,GO:0044424	4558.Sb01g007200.1
SORBI_3009G053400	25.7363	-2.75946	0.801778	-3.44168	0.00057811	0.00689629
SORBI_3001G427500	190.842	-2.75753	0.581062	-4.74568	2.07807e-06	0.000163443			GO:0051234,GO:0005575,GO:0044464,GO:0051649,GO:0008150,GO:0051179,GO:0006886,GO:0046907,GO:0042886,GO:0008104,GO:0005623,GO:0006810,GO:0071702,GO:0005737,GO:0005829,GO:0033036,GO:0044444,GO:0045184,GO:0071705,GO:0051641,GO:0015833,GO:0005622,GO:0034613,GO:0070727,GO:0044424,GO:0015031	4558.Sb01g040160.1
SORBI_3005G229500	160.172	-2.75705	0.598906	-4.60347	4.1551e-06	0.000254441			GO:0006355,GO:0080090,GO:0005575,GO:0044464,GO:0003674,GO:0003700,GO:0065007,GO:0043565,GO:2000112,GO:0008150,GO:0043229,GO:0043227,GO:0031326,GO:0050794,GO:0005623,GO:0003676,GO:0010556,GO:0019222,GO:0043226,GO:0005634,GO:0051171,GO:0003677,GO:0050789,GO:0060255,GO:0043231,GO:1901363,GO:0010468,GO:0005622,GO:1903506,GO:0031323,GO:0044424,GO:0019219,GO:0097159,GO:0009889,GO:2001141,GO:0140110,GO:…	4558.Sb05g027750.1	GRAS
SORBI_3001G272900	2.45025	-2.75358	1.03323	-2.66501	0.00769852	0.0413051				4558.Sb01g026720.1
SORBI_3003G156900	19.1236	-2.74173	1.00043	-2.74055	0.00613362	0.0353305		8075318		4558.Sb03g013670.1		uncharacterized LOC8075318	uncharacterized protein LOC8075318
SORBI_3001G439100	374.762	-2.74131	1.03271	-2.65448	0.00794303	0.0422604				4558.Sb01g041280.1
SORBI_3006G221101	21.9525	-2.74119	1.04117	-2.6328	0.00846848	0.0441927
SORBI_3002G276000	112.334	-2.74062	0.791832	-3.46111	0.000537953	0.00658212		8062086	GO:0006996,GO:0044454,GO:0003674,GO:0005694,GO:0045892,GO:0050794,GO:0005623,GO:0003676,GO:0044428,GO:0019222,GO:0051171,GO:0016043,GO:0045814,GO:0050789,GO:0040029,GO:0060255,GO:1901363,GO:0005622,GO:0097159,GO:0051252,GO:0005488,GO:0009889,GO:0006355,GO:0071840,GO:0080090,GO:0044464,GO:0000785,GO:0065007,GO:0031327,GO:0008150,GO:0010605,GO:0009890,GO:0043226,GO:0005634,GO:0000228,GO:0070013,GO:…	4558.Sb02g030950.1		histone H2A	histone H2A
SORBI_3001G147400	610.442	-2.73982	0.913131	-3.00046	0.00269568	0.0200087		8056764	GO:0051537,GO:0005575,GO:0009507,GO:0044464,GO:0009536,GO:0051536,GO:0003674,GO:0009416,GO:0055114,GO:0008150,GO:0043229,GO:0043227,GO:0009642,GO:0005623,GO:0048037,GO:0051540,GO:0005737,GO:0009314,GO:0044444,GO:0006091,GO:0009987,GO:0016491,GO:0043226,GO:0009628,GO:0003824,GO:0008152,GO:0043231,GO:0005622,GO:0050896,GO:0044424,GO:0009644,GO:0009055,GO:0022900,GO:0005488,GO:0044237	4558.Sb01g012850.1		ferredoxin	uncharacterized protein LOC8056764
SORBI_3003G012600	49.8683	-2.73743	0.787583	-3.47573	0.000509457	0.00636054			GO:0071840,GO:0005575,GO:0009507,GO:0006996,GO:0044434,GO:0044464,GO:0009527,GO:0009657,GO:0008150,GO:0031967,GO:0043229,GO:0043227,GO:0044446,GO:0031968,GO:0005623,GO:0009658,GO:0031975,GO:0005737,GO:0043572,GO:0044444,GO:0019867,GO:0031969,GO:0009987,GO:0009707,GO:0031090,GO:0043226,GO:0016043,GO:0009941,GO:0009526,GO:0042170,GO:0044422,GO:0044435,GO:0098588,GO:0016020,GO:0043231,GO:0098805,GO:…	4558.Sb03g001280.1
SORBI_3002G398000	122.726	-2.73717	0.856325	-3.19642	0.00139144	0.0126428		8073116		4558.Sb02g041270.1		protein transport protein SFT2	protein transport protein SFT2
SORBI_3003G413201	122.244	-2.73406	1.02679	-2.66272	0.00775117	0.0414885				4558.Sb03g044755.1
SORBI_3005G103400	47.4254	-2.73037	0.707373	-3.85987	0.000113447	0.00235245				4558.Sb08g003310.1
SORBI_3009G224200	551.476	-2.72625	0.70425	-3.87114	0.000108327	0.00228512		8074562		4558.Sb09g027770.1		uncharacterized LOC8074562	uncharacterized protein LOC8074562
SORBI_3003G434000	199.251	-2.72598	0.553871	-4.92168	8.58032e-07	9.66457e-05		8077391	GO:0005575,GO:0044464,GO:0098796,GO:0070765,GO:0098797,GO:0043229,GO:0043227,GO:0071944,GO:0005623,GO:0005737,GO:0005886,GO:0032991,GO:0044444,GO:0097708,GO:0005798,GO:0043226,GO:0031410,GO:0016020,GO:0044425,GO:0031982,GO:0005622,GO:0044424,GO:0044459	4558.Sb03g046520.1		probable gamma-secretase subunit PEN-2	probable gamma-secretase subunit PEN-2
ENSRNA049483690	16.4481	-2.72359	1.00318	-2.71496	0.00662828	0.0371968
SORBI_3004G183000	47.0905	-2.72336	0.75414	-3.61121	0.000304775	0.00453897
SORBI_3010G068900	11.6957	-2.72335	0.730821	-3.72642	0.00019422	0.00331792				4558.Sb10g006010.1
SORBI_3004G063750	29.2139	-2.72027	0.885564	-3.0718	0.00212774	0.0169155			GO:0006807,GO:1901564,GO:0004842,GO:0044257,GO:0003674,GO:0010243,GO:0044260,GO:0070647,GO:0008150,GO:0030163,GO:0043170,GO:0051603,GO:0006511,GO:0009056,GO:0042221,GO:0009057,GO:0140096,GO:0032446,GO:0009987,GO:0016740,GO:0044238,GO:0006464,GO:0010498,GO:0003824,GO:0006508,GO:1901698,GO:0010200,GO:0008152,GO:0061630,GO:0016567,GO:0043412,GO:0044265,GO:0019538,GO:0010033,GO:0036211,GO:0043632,GO:…	4558.Sb04g005300.1
SORBI_3006G149000	68.0093	-2.71979	0.962292	-2.82636	0.00470798	0.0293467
SORBI_3004G051100	984.548	-2.71969	0.748812	-3.63201	0.000281218	0.00427538		8076102		4558.Sb04g004370.1		uncharacterized LOC8076102	uncharacterized protein LOC8076102
SORBI_3007G151900	177.379	-2.71775	0.645452	-4.21062	2.54672e-05	0.000903436	PSA2		GO:0009561,GO:0015036,GO:0071840,GO:0005575,GO:0009507,GO:0006996,GO:0015979,GO:0032502,GO:0044434,GO:0042651,GO:0044464,GO:0003674,GO:0055035,GO:0065003,GO:0009534,GO:0009657,GO:0009579,GO:0016651,GO:0008150,GO:0019684,GO:0034357,GO:0043229,GO:0048856,GO:0043227,GO:0055114,GO:0044446,GO:0048229,GO:0034622,GO:0048564,GO:0005623,GO:0031984,GO:0043933,GO:0047134,GO:0044237,GO:0005737,GO:0044444,GO:…	4558.Sb07g022580.1
SORBI_3008G008300	56.8286	-2.71521	0.540534	-5.02319	5.08201e-07	6.78664e-05			GO:0006355,GO:0010628,GO:0005575,GO:0048522,GO:0044464,GO:0080090,GO:0003674,GO:0003700,GO:0031328,GO:0065007,GO:0043565,GO:2000112,GO:0008150,GO:0051254,GO:0043229,GO:0043227,GO:1903508,GO:0031326,GO:0050794,GO:0005623,GO:1902680,GO:0003676,GO:0010557,GO:0044212,GO:0001067,GO:0051173,GO:0010556,GO:0019222,GO:0043226,GO:0005634,GO:0048518,GO:0003677,GO:0010604,GO:0051171,GO:0050789,GO:0060255,GO:…	4558.Sb05g000730.1
SORBI_3006G167300	279.382	-2.71408	0.64945	-4.17904	2.92737e-05	0.000997205		8083346	GO:0004674,GO:0005575,GO:0006807,GO:1901564,GO:0044464,GO:0003674,GO:0065007,GO:0016310,GO:0044260,GO:0008150,GO:0043229,GO:0043170,GO:0043227,GO:0023052,GO:0006793,GO:0051716,GO:0050794,GO:0071944,GO:0005623,GO:0140096,GO:0007165,GO:0007154,GO:0005737,GO:0006468,GO:0005886,GO:0009987,GO:0016740,GO:0043226,GO:0005634,GO:0044238,GO:0006464,GO:0035556,GO:0003824,GO:0050789,GO:0008152,GO:0043412,GO:…	4558.Sb06g024300.1		serine/threonine-protein kinase D6PKL1	serine/threonine-protein kinase D6PKL1
SORBI_3006G194150	888.255	-2.71328	0.969023	-2.80001	0.00511008	0.0309894			GO:0016787,GO:0005575,GO:0006807,GO:0009507,GO:0044464,GO:0009058,GO:0006221,GO:0009112,GO:0019438,GO:0046483,GO:0003674,GO:0006725,GO:0072527,GO:0072528,GO:1901293,GO:0016810,GO:0018130,GO:0008150,GO:0055086,GO:1901564,GO:0043229,GO:0043227,GO:0016812,GO:0006793,GO:0019856,GO:0004151,GO:0005623,GO:0009117,GO:0044249,GO:0005737,GO:0034654,GO:1901360,GO:0044444,GO:0009987,GO:0006139,GO:0043226,GO:…	4558.Sb06g026683.1
SORBI_3002G145101	361.088	-2.70968	0.735324	-3.68502	0.000228686	0.00372251
SORBI_3002G086800	181.312	-2.7095	0.678799	-3.99162	6.56246e-05	0.00165147
SORBI_3002G000350	3.6217	-2.70171	1.00087	-2.69937	0.00694715	0.0385156
SORBI_3004G073700	82.8436	-2.70087	0.72174	-3.74217	0.000182436	0.00318323
SORBI_3001G339200	144.206	-2.69813	0.969211	-2.78384	0.00537196	0.0320635				4558.Sb01g032630.1
SORBI_3004G249400	1245.18	-2.69776	0.79474	-3.39453	0.000687477	0.00775494			GO:0003006,GO:0040007,GO:0048869,GO:0071840,GO:0005575,GO:0032989,GO:0044464,GO:0032502,GO:0009058,GO:0009922,GO:1901568,GO:0003674,GO:0009416,GO:0008150,GO:0043229,GO:0048856,GO:0043227,GO:0009826,GO:0005623,GO:0016747,GO:0051704,GO:0048868,GO:0005737,GO:0009314,GO:0044444,GO:0010025,GO:0032501,GO:0009987,GO:0016740,GO:0043226,GO:0016043,GO:0016746,GO:0003824,GO:0000902,GO:0008152,GO:0048589,GO:…	4558.Sb10g009410.1
SORBI_3002G252000	237.769	-2.69376	0.878163	-3.06749	0.00215862	0.017077	POM1	8054752	GO:0062012,GO:0009058,GO:0003674,GO:0033692,GO:0001101,GO:0042221,GO:0050794,GO:0005623,GO:0032501,GO:0019222,GO:0030243,GO:0009719,GO:0044238,GO:0050789,GO:0009415,GO:0005622,GO:0009653,GO:0071704,GO:0012505,GO:0090627,GO:0010053,GO:0009651,GO:0034645,GO:0005488,GO:0044237,GO:0051274,GO:0010337,GO:0044464,GO:0065007,GO:0048731,GO:0008150,GO:0048856,GO:0010015,GO:0044249,GO:0044444,GO:0009408,GO:…	4558.Sb02g028770.1		chitinase-like protein 1	chitinase-like protein 1
SORBI_3005G194800	838.825	-2.69032	0.730753	-3.68158	0.000231794	0.00376341		8079140		4558.Sb05g025170.1		protein SPIRAL1-like 2	protein SPIRAL1-like 2
SORBI_3001G515200	5.62846	-2.68834	0.947116	-2.83845	0.00453333	0.0286117
SORBI_3004G090900	11.3944	-2.68482	0.586594	-4.57696	4.71784e-06	0.0002768	TRZ1		GO:0016787,GO:0031123,GO:0043628,GO:0005575,GO:0006807,GO:0044464,GO:0046483,GO:0004521,GO:0042779,GO:0003674,GO:0006725,GO:0008033,GO:0004519,GO:0008150,GO:0043229,GO:0043170,GO:0043227,GO:0004540,GO:0006396,GO:0006399,GO:0005623,GO:0034414,GO:0016788,GO:1901360,GO:0009987,GO:0006139,GO:0005634,GO:0043226,GO:0044238,GO:0003824,GO:0034641,GO:0008152,GO:0016070,GO:0016891,GO:0043231,GO:0042780,GO:…	4558.Sb04g007440.1
SORBI_3008G018000	52.4502	-2.6841	0.874874	-3.06799	0.00215507	0.0170595		8071433		4558.Sb08g001560.1		histone-lysine N-methyltransferase, H3 lysine-9 specific SUVH1	histone-lysine N-methyltransferase, H3 lysine-9 specific SUVH1
SORBI_3001G337600	207.338	-2.68297	0.833119	-3.2204	0.00128013	0.0119289		8069837		4558.Sb01g032530.1		uncharacterized LOC8069837	uncharacterized protein LOC8069837
SORBI_3002G049300	484.064	-2.68257	0.779496	-3.44141	0.000578686	0.00689787	RPS18	8060714	GO:0009058,GO:0003674,GO:0005623,GO:0003723,GO:0003676,GO:0044428,GO:0044445,GO:0044437,GO:0044238,GO:0003729,GO:0098588,GO:1901363,GO:0005622,GO:0005840,GO:0044271,GO:0071704,GO:0003735,GO:0097159,GO:0030312,GO:0034645,GO:0010467,GO:0005488,GO:0044237,GO:0071840,GO:0044464,GO:0008150,GO:0006413,GO:1990904,GO:0044249,GO:0005773,GO:0032991,GO:0044444,GO:0031090,GO:0043226,GO:0005634,GO:0070013,GO:…	4558.Sb02g004110.1		40S ribosomal protein S18	40S ribosomal protein S18
SORBI_3001G094200	609.817	-2.68192	0.854803	-3.13747	0.00170412	0.0144731		8085957	GO:0071840,GO:0015979,GO:0005575,GO:0009507,GO:0044434,GO:0044464,GO:0042651,GO:0055035,GO:0065003,GO:0009534,GO:0009579,GO:0019684,GO:0034357,GO:0098552,GO:0008150,GO:0031967,GO:0043229,GO:0043227,GO:0044446,GO:0034622,GO:0048564,GO:0005623,GO:0009570,GO:0031975,GO:0031984,GO:0043933,GO:0098572,GO:0044237,GO:0005737,GO:0044444,GO:0009535,GO:0006091,GO:0009987,GO:0043226,GO:0005634,GO:0016043,GO:…	4558.Sb01g008440.1		uncharacterized LOC8085957	uncharacterized protein LOC8085957
SORBI_3005G041300	34.4545	-2.6659	0.813609	-3.27664	0.00105052	0.0103797			GO:0051234,GO:0005575,GO:0044464,GO:0009624,GO:0003674,GO:0008150,GO:0006865,GO:0051179,GO:0015171,GO:0009605,GO:0071944,GO:0005623,GO:0006810,GO:0055085,GO:0071702,GO:0051704,GO:0098656,GO:0005886,GO:0015075,GO:0015318,GO:0043207,GO:0008514,GO:0009607,GO:1903825,GO:0071705,GO:0016020,GO:0005342,GO:0022857,GO:0006820,GO:0046943,GO:0050896,GO:0015711,GO:0034220,GO:0003333,GO:1905039,GO:0046942,GO:…	4558.Sb05g003440.1
SORBI_3003G031750	21.4053	-2.66548	0.841589	-3.1672	0.00153915	0.0134919				4558.Sb05g022443.1
SORBI_3004G231200	41.6879	-2.65832	0.778791	-3.41339	0.000641604	0.00740638		8075687	GO:0071840,GO:0005575,GO:0006807,GO:0006996,GO:0032502,GO:0044464,GO:1901564,GO:0044260,GO:0048731,GO:0008150,GO:0043229,GO:0043170,GO:0048856,GO:0043227,GO:0098732,GO:0016570,GO:0018022,GO:0032259,GO:0099402,GO:0005623,GO:0035601,GO:0034968,GO:0006476,GO:0016569,GO:0032501,GO:0009987,GO:0007275,GO:0043226,GO:0005634,GO:0044238,GO:0006464,GO:0016043,GO:0006479,GO:0022622,GO:0008152,GO:0006325,GO:…	4558.Sb04g027490.1		lysine-specific histone demethylase 1 homolog 1	lysine-specific histone demethylase 1 homolog 1 isoform X1
SORBI_3004G221900	84.9051	-2.65567	0.953437	-2.78537	0.00534667	0.0319718		8066173		4558.Sb04g026640.1		uncharacterized LOC8066173	uncharacterized protein LOC8066173
SORBI_3001G326700	9.85169	-2.64684	0.728104	-3.63525	0.000277712	0.00424221				4558.Sb01g031640.1
SORBI_3005G065300	2.20919	-2.64534	1.02039	-2.59249	0.00952833	0.0481298		8079749	GO:0005575,GO:0044464,GO:0016741,GO:0003674,GO:0008150,GO:0043229,GO:0043227,GO:0044431,GO:0044446,GO:0005768,GO:0032259,GO:0008757,GO:0005623,GO:0031984,GO:0098791,GO:0005737,GO:0044444,GO:0097708,GO:0016740,GO:0005802,GO:0043226,GO:0031410,GO:0003824,GO:0005794,GO:0008152,GO:0044422,GO:0043231,GO:0031982,GO:0005622,GO:0008168,GO:0012505,GO:0044424	4558.Sb05g005510.1		probable methyltransferase PMT26	probable methyltransferase PMT26
SORBI_3004G241000	11.8115	-2.64509	0.720309	-3.67216	0.000240507	0.00384437		8068591	GO:0016787,GO:0005575,GO:0006807,GO:0044464,GO:0046483,GO:0003674,GO:0006725,GO:0004519,GO:0008150,GO:0043229,GO:0043170,GO:0043227,GO:0005623,GO:0003723,GO:0003676,GO:0016788,GO:1901360,GO:0009987,GO:0006139,GO:0043226,GO:0044238,GO:0003824,GO:0034641,GO:0008152,GO:0016070,GO:0043412,GO:0043231,GO:1901363,GO:0005622,GO:0071704,GO:0044424,GO:0097159,GO:0009451,GO:0004518,GO:0090305,GO:0005488,GO:…	4558.Sb04g028180.1		putative pentatricopeptide repeat-containing protein At1g68930	putative pentatricopeptide repeat-containing protein At1g68930
SORBI_3006G123000	200.359	-2.64403	0.894494	-2.9559	0.00311758	0.022125			GO:0097367,GO:0005856,GO:0006996,GO:0003674,GO:0015629,GO:0016310,GO:0032155,GO:0030863,GO:0006793,GO:0005623,GO:0070938,GO:0043933,GO:0005524,GO:0018210,GO:0031035,GO:0044238,GO:0016043,GO:0018107,GO:0043412,GO:1901363,GO:0018193,GO:0004672,GO:0007010,GO:0005622,GO:0071704,GO:0000281,GO:0008092,GO:0032553,GO:0097159,GO:0017022,GO:0005515,GO:0005488,GO:0044237,GO:1901265,GO:0071840,GO:0017076,GO:…	4558.Sb06g020340.1
SORBI_3009G232400	155.316	-2.6438	0.554649	-4.76662	1.8734e-06	0.000153541		8063597		4558.Sb09g028510.1		uncharacterized LOC8063597	uncharacterized protein LOC8063597
SORBI_3007G078200	42.9328	-2.64292	0.891618	-2.96418	0.00303491	0.0217302		8072161	GO:0000250,GO:0003824,GO:0003674,GO:0016866,GO:0031559,GO:0016853	4558.Sb07g006300.1		cycloartenol Synthase	cycloartenol Synthase isoform X2
SORBI_3002G079100	260.624	-2.64291	0.557371	-4.74175	2.11879e-06	0.000164882		8069112	GO:0071840,GO:0005575,GO:0006807,GO:0006996,GO:0008276,GO:0032502,GO:0016741,GO:0044464,GO:0048827,GO:1901564,GO:0003674,GO:0048366,GO:0065007,GO:0042054,GO:0044260,GO:0005694,GO:0048731,GO:0008150,GO:0044427,GO:0043170,GO:0043229,GO:0043227,GO:0048856,GO:0043228,GO:0044446,GO:0016570,GO:0032259,GO:0098687,GO:0005623,GO:0032535,GO:0048367,GO:0099402,GO:0140096,GO:0008361,GO:0016569,GO:0032501,GO:…	4558.Sb02g006620.1		histone-lysine N-methyltransferase, H3 lysine-9 specific SUVH1	histone-lysine N-methyltransferase, H3 lysine-9 specific SUVH1
SORBI_3003G045000	232.881	-2.63903	0.689377	-3.82814	0.000129113	0.00252331		8078786		4558.Sb03g003950.1		serine/threonine protein phosphatase 2A 57 kDa regulatory subunit B'	serine/threonine protein phosphatase 2A 57 kDa regulatory subunit B' kappa isoform
SORBI_3005G092800	91.9862	-2.6389	0.679163	-3.88552	0.000102113	0.00219953
SORBI_3002G395600	381.11	-2.63605	0.579309	-4.55033	5.35628e-06	0.000302765		8072206		4558.Sb02g041070.1	bZIP	bZIP transcription factor 60	bZIP transcription factor 60 isoform X2
SORBI_3004G270400	204.056	-2.63473	0.651915	-4.04152	5.3106e-05	0.00145147	PUT1		GO:0015179,GO:0015846,GO:0003674,GO:0005887,GO:0005623,GO:0043933,GO:0071702,GO:0044238,GO:0016043,GO:0016477,GO:0015839,GO:1903825,GO:0071705,GO:0006812,GO:0022857,GO:0005622,GO:0071704,GO:1905039,GO:0022804,GO:0015291,GO:0015849,GO:0031226,GO:0005215,GO:0044237,GO:0071840,GO:0044464,GO:0065003,GO:0008150,GO:0006865,GO:0051674,GO:0055085,GO:0006082,GO:1902475,GO:0009408,GO:0015075,GO:0015318,GO:…	4558.Sb04g030810.1
SORBI_3004G212200	158.787	-2.63166	0.635792	-4.13918	3.48549e-05	0.00112221		8072452		4558.Sb04g025750.1		enhancer of rudimentary homolog	enhancer of rudimentary homolog
SORBI_3009G260000	92.24	-2.62895	0.725364	-3.62432	0.000289724	0.00438061				4558.Sb09g030920.1
SORBI_3008G031200	9.71459	-2.62802	0.801348	-3.27949	0.00103994	0.0103241				4558.Sb08g002705.1
SORBI_3002G045800	332.652	-2.62726	0.651887	-4.03024	5.57193e-05	0.00149587		8081172	GO:0016787,GO:0030054,GO:0071840,GO:0005575,GO:0031225,GO:0044464,GO:0071669,GO:0003674,GO:0008150,GO:0071554,GO:0071944,GO:0005623,GO:0001871,GO:0016798,GO:0005886,GO:0048046,GO:0009987,GO:0031224,GO:0016043,GO:0003824,GO:0030246,GO:0009506,GO:0016020,GO:0044425,GO:0030247,GO:0005576,GO:0005911,GO:0046658,GO:0055044,GO:0004553,GO:0009664,GO:0045229,GO:0044459,GO:0031226,GO:0071555,GO:0005488	4558.Sb02g003910.1		glucan endo-1,3-beta-glucosidase 8	glucan endo-1,3-beta-glucosidase 8
SORBI_3005G110532	529.481	-2.62641	0.969286	-2.70963	0.00673577	0.0376521				4558.Sb0019s003400.1
SORBI_3010G026600	105.473	-2.62547	0.669129	-3.92371	8.71952e-05	0.00198898
SORBI_3001G094900	164.424	-2.62163	0.69478	-3.77333	0.000161082	0.00293197		8085960	GO:0030120,GO:0006996,GO:0090110,GO:0098796,GO:0003674,GO:0051668,GO:0048701,GO:0048705,GO:0048562,GO:0046907,GO:0005623,GO:0043933,GO:0061448,GO:0033334,GO:0097708,GO:0032501,GO:0005798,GO:0043169,GO:0035107,GO:0016043,GO:0031410,GO:0030127,GO:0098588,GO:0009653,GO:0008270,GO:0005622,GO:0031982,GO:0012505,GO:0016192,GO:0005488,GO:0048598,GO:0006888,GO:0030660,GO:0071840,GO:0012507,GO:0044464,GO:…	4558.Sb01g008490.1		protein transport protein sec23-1	protein transport protein sec23-1
SORBI_3002G352700	256.741	-2.62107	0.661475	-3.96246	7.41818e-05	0.00178641		8058352	GO:0048878,GO:0005575,GO:0044464,GO:1901002,GO:0006883,GO:0043182,GO:0065007,GO:0030004,GO:0055078,GO:0008150,GO:0051179,GO:1901000,GO:0043229,GO:0050801,GO:0030003,GO:0048584,GO:0043227,GO:0019725,GO:0055080,GO:0005623,GO:0071944,GO:0005737,GO:0005886,GO:0044444,GO:0047484,GO:0009987,GO:0051651,GO:0098771,GO:0043226,GO:0048518,GO:0006875,GO:0005794,GO:0050789,GO:0051235,GO:0016020,GO:0042592,GO:…	4558.Sb02g037460.1		bet1-like protein At4g14600	bet1-like protein At4g14600
SORBI_3004G062900	16.6457	-2.61817	0.906752	-2.88741	0.00388422	0.0257602
SORBI_3001G152320	325.358	-2.61701	0.670222	-3.9047	9.43418e-05	0.00209351
SORBI_3002G320200	59.0156	-2.61607	0.759104	-3.44627	0.000568386	0.00683612				4558.Sb02g034870.1
SORBI_3004G267000	30.4471	-2.6145	0.850334	-3.07468	0.0021073	0.016842		8073158		4558.Sb04g030510.1	MYB_related	protein RADIALIS-like 3	protein RADIALIS-like 3
SORBI_3002G021000	55.6169	-2.61418	0.677296	-3.85973	0.000113511	0.00235245			GO:0030246,GO:0005488,GO:0003674	4558.Sb02g001945.1
SORBI_3006G176700	2506.29	-2.61379	0.893634	-2.9249	0.00344569	0.0237332		8064643	GO:0071840,GO:0005575,GO:0044464,GO:0065003,GO:0051260,GO:0008150,GO:0071944,GO:0005623,GO:0043933,GO:0005737,GO:0005829,GO:0005886,GO:0032991,GO:0044444,GO:0009987,GO:0031224,GO:0051289,GO:0016043,GO:0051290,GO:0051262,GO:0016020,GO:0044425,GO:0051291,GO:0005622,GO:0016021,GO:0044424,GO:0044085,GO:0022607,GO:0051259	4558.Sb06g025150.1		aquaporin PIP1-3/PIP1-4	aquaporin PIP1-3/PIP1-4
SORBI_3007G144900	376.127	-2.61339	0.842435	-3.10219	0.00192094	0.0157947		8080625		4558.Sb07g021970.1		protein GLUTAMINE DUMPER 3	protein GLUTAMINE DUMPER 3
SORBI_3004G036300	176.908	-2.61267	0.579031	-4.51214	6.41775e-06	0.000344798		8062819		4558.Sb04g003130.1		uncharacterized LOC8062819	uncharacterized protein LOC8062819
SORBI_3001G271900	437.9	-2.61208	0.553949	-4.71537	2.41269e-06	0.000180454
SORBI_3005G118900	29.9084	-2.61071	0.509432	-5.12476	2.97922e-07	4.69671e-05
SORBI_3010G179500	138.734	-2.60748	0.603573	-4.32006	1.55983e-05	0.000651256	IAGLU	8065052	GO:0071669,GO:0006996,GO:0009072,GO:0003674,GO:0046482,GO:0001101,GO:0042221,GO:0005623,GO:0080018,GO:0009719,GO:0044238,GO:0016043,GO:0009832,GO:0046677,GO:0005622,GO:0071704,GO:0000281,GO:0012505,GO:0009920,GO:0042493,GO:0000919,GO:0035251,GO:0044237,GO:0071840,GO:0000278,GO:0044464,GO:0008150,GO:1903047,GO:0009524,GO:0071554,GO:0061640,GO:0006082,GO:0042546,GO:1901360,GO:0044444,GO:0016740,GO:…	4558.Sb10g023120.1		cyanidin 3-O-rutinoside 5-O-glucosyltransferase	cyanidin 3-O-rutinoside 5-O-glucosyltransferase
SORBI_3002G214500	46.9935	-2.60588	0.973061	-2.67802	0.00740586	0.0403065				4558.Sb02g025690.1
SORBI_3002G285700	74.4134	-2.60504	0.675823	-3.85461	0.000115912	0.0023811				4558.Sb02g031810.1
SORBI_3001G327700	27.1038	-2.60496	0.754633	-3.45196	0.000556524	0.00673881		8066246	GO:0048869,GO:0071840,GO:0005575,GO:0044464,GO:0032502,GO:0003674,GO:0048764,GO:0048469,GO:0048731,GO:0008150,GO:0043229,GO:0048856,GO:0048765,GO:0044431,GO:0043227,GO:0044446,GO:0071554,GO:0005768,GO:0099402,GO:0005623,GO:0031984,GO:0098791,GO:0010015,GO:0042546,GO:0090558,GO:0005737,GO:0044444,GO:0071695,GO:0032501,GO:0009987,GO:0097708,GO:1905392,GO:0016740,GO:0007275,GO:0005802,GO:0043226,GO:…	4558.Sb01g031700.1		arabinosyltransferase RRA3	arabinosyltransferase RRA3 isoform X1
SORBI_3007G038900	40.4001	-2.60393	0.851519	-3.05799	0.0022283	0.0174788		8076564		4558.Sb07g003310.1		nucleolin	nucleolin
SORBI_3001G222250	88.7457	-2.60163	0.671458	-3.87461	0.000106797	0.00226355
SORBI_3001G219200	32.4647	-2.59861	0.970771	-2.67685	0.00743175	0.0404039		8067417	GO:0048869,GO:0006355,GO:0010628,GO:0005575,GO:0048522,GO:0044464,GO:0032502,GO:0080090,GO:0003674,GO:0003700,GO:0031328,GO:0065007,GO:0043565,GO:0001076,GO:2000112,GO:0008150,GO:0051254,GO:0043229,GO:0043227,GO:1903508,GO:0031326,GO:0000988,GO:0050794,GO:0005623,GO:1902680,GO:0003676,GO:0010557,GO:0001135,GO:0044212,GO:0001067,GO:0051173,GO:0009987,GO:0010556,GO:0019222,GO:0005488,GO:0043226,GO:…	4558.Sb01g019270.1	MYB	transcription factor MYB4	transcription factor MYB4
SORBI_3001G223200	36.1667	-2.59799	0.910689	-2.85278	0.00433385	0.0277753		8067440		4558.Sb01g019640.1		protein NRT1/ PTR FAMILY 5.2	protein NRT1/ PTR FAMILY 5.2
SORBI_3004G332500	398.679	-2.59611	0.683399	-3.79882	0.000145386	0.00271676		8056394		4558.Sb04g036120.1		E3 ubiquitin-protein ligase RNF181	E3 ubiquitin-protein ligase RNF181
SORBI_3008G002700	624.224	-2.59537	0.798987	-3.24832	0.00116089	0.0111489		8055481		4558.Sb08g000420.1		putative serine/threonine-protein kinase-like protein CCR3	putative serine/threonine-protein kinase-like protein CCR3
SORBI_3004G142700	121.248	-2.59353	0.794399	-3.26477	0.00109554	0.0106728				4558.Sb04g017800.1
SORBI_3003G125500	53.6152	-2.59262	0.634879	-4.08364	4.43358e-05	0.00130196			GO:0004674,GO:0005575,GO:0006807,GO:1901564,GO:0044464,GO:0007167,GO:0003674,GO:0065007,GO:0016310,GO:0044260,GO:0008150,GO:0043170,GO:0023052,GO:0006793,GO:0051716,GO:0050794,GO:0071944,GO:0005623,GO:0019199,GO:0140096,GO:0060089,GO:0007165,GO:0007154,GO:0006468,GO:0005886,GO:0009987,GO:0016740,GO:0044238,GO:0006464,GO:0004888,GO:0003824,GO:0050789,GO:0008152,GO:0043412,GO:0016020,GO:0016773,GO:…	4558.Sb03g010610.1
SORBI_3002G058600	21.2366	-2.59098	0.689171	-3.75955	0.000170216	0.00305073				4558.Sb02g004920.1
SORBI_3002G406200	193.794	-2.58602	0.67101	-3.85393	0.000116238	0.002384		8072267		4558.Sb02g042020.1		uncharacterized LOC8072267	uncharacterized protein LOC8072267
SORBI_3009G209650	23.5935	-2.58445	0.635813	-4.0648	4.80731e-05	0.00136017
SORBI_3008G159100	152.151	-2.58434	0.992538	-2.60377	0.00922049	0.0470417		8070116	GO:0010038,GO:0065007,GO:0008150,GO:0051592,GO:0023052,GO:0042221,GO:0051716,GO:0050794,GO:0007165,GO:0007154,GO:0009593,GO:0009987,GO:0035556,GO:0050789,GO:0010035,GO:0050896,GO:0019932,GO:0019722,GO:0051606,GO:0005513	4558.Sb08g020710.1		calmodulin-like protein 5	calmodulin-like protein 5
SORBI_3001G138000	4422.77	-2.58324	0.672725	-3.83996	0.000123056	0.0024477		8056723	GO:0009507,GO:0046483,GO:0009058,GO:0051536,GO:0003674,GO:0017144,GO:0080041,GO:0042221,GO:0005623,GO:0048037,GO:0010266,GO:0044435,GO:0005622,GO:0071704,GO:0044271,GO:0042493,GO:0005515,GO:0005488,GO:0044237,GO:0042364,GO:0016817,GO:0044464,GO:0033273,GO:0008150,GO:0044283,GO:0051540,GO:0044249,GO:1901360,GO:0044444,GO:0016462,GO:0006772,GO:0043226,GO:1901698,GO:0034641,GO:0010033,GO:0050896,GO:…	4558.Sb01g012050.1		phosphomethylpyrimidine synthase, chloroplastic	phosphomethylpyrimidine synthase, chloroplastic
SORBI_3008G183150	2.76405	-2.57699	0.992254	-2.59711	0.00940129	0.0477095
SORBI_3002G285800	74.0763	-2.57316	0.604057	-4.25979	2.04616e-05	0.00077733		8077211		4558.Sb02g031820.1		auxin-responsive protein SAUR36	auxin-responsive protein SAUR36
SORBI_3004G326100	31.1138	-2.57213	0.77586	-3.3152	0.000915785	0.00945906		8081969	GO:0005575,GO:0044464,GO:0071944,GO:0005623,GO:0016020,GO:0005886	4558.Sb04g035580.1		probable leucine-rich repeat receptor-like protein kinase IMK3	probable leucine-rich repeat receptor-like protein kinase IMK3
SORBI_3004G293100	35.8575	-2.57198	0.818537	-3.14217	0.00167702	0.0143056		8073948		4558.Sb04g032700.1		probable lipid phosphate phosphatase beta	probable lipid phosphate phosphatase beta
SORBI_3004G172600	77.7117	-2.56954	0.555618	-4.62465	3.75226e-06	0.000237695			GO:0006996,GO:0003674,GO:0005694,GO:1905342,GO:0043254,GO:0046907,GO:0050794,GO:0051640,GO:0005623,GO:0043933,GO:0098813,GO:0000776,GO:0060341,GO:0044238,GO:0016043,GO:0050789,GO:1902115,GO:0033043,GO:0005622,GO:0071704,GO:0005515,GO:0005085,GO:0016192,GO:0005488,GO:0006888,GO:0071840,GO:0099023,GO:0044464,GO:0051020,GO:0065003,GO:0065007,GO:0008150,GO:0019899,GO:0090234,GO:0032991,GO:0044444,GO:…	4558.Sb04g022340.2
SORBI_3002G203300	20.522	-2.56867	0.733866	-3.50019	0.000464931	0.00598187
SORBI_3006G278200	169.319	-2.56577	0.641965	-3.99675	6.42185e-05	0.00163205		8076511		4558.Sb06g033900.1		uncharacterized LOC8076511	uncharacterized protein LOC8076511
SORBI_3009G225900	91.0161	-2.56409	0.684273	-3.74718	0.000178836	0.00315201	RPL35a	8063563	GO:0071840,GO:0005575,GO:0006807,GO:0044464,GO:1901564,GO:0009058,GO:0003674,GO:0009059,GO:0044260,GO:0022626,GO:0008150,GO:0043229,GO:0043170,GO:0043228,GO:0044446,GO:0005623,GO:0042273,GO:1990904,GO:0044445,GO:0044249,GO:0005737,GO:0005829,GO:0032991,GO:0043232,GO:0022613,GO:0009987,GO:0044444,GO:0043226,GO:0044238,GO:0022625,GO:0043604,GO:0034641,GO:0008152,GO:0044422,GO:0016020,GO:0042254,GO:…	4558.Sb09g027930.1		60S ribosomal protein L35a-1	60S ribosomal protein L35a-1
SORBI_3008G178400	34.9896	-2.56208	0.779895	-3.28516	0.00101925	0.0101684				4558.Sb08g022160.1
[truncated: 4,023 more rows]

## Sheet: Table S7
DEGs of Category1_SZ7_T1 vs SZ7_T0
Features	baseMean	log2FoldChange	lfcSE	stat	pvalue	padj	Gene Symbol	KEGG Gene ID	GO	STRING Protein	TF Family	description	KEGG description
SORBI_3005G130100	128.239	-8.0133	1.71137	-4.68239	2.83546e-06	0.00254494				4558.Sb05g019210.1
SORBI_3003G246900	32.1752	-7.19926	1.60227	-4.49316	7.01735e-06	0.00430939		8061817		4558.Sb03g030330.1	MYB_related	protein RADIALIS-like 3	protein RADIALIS-like 3
[truncated: 117 more rows]

## Sheet: Table S8
DEGs of Category2_SZ7_T2 vs SZ7_T0
[truncated: 1,383 more rows]

## Sheet: Table S9
DEGs of Category3_SZ7_T3 vs SZ7_T0
[truncated: 5,305 more rows]

[truncated: 14 more sheets: Table S10, Table S11, Table S12, Table S13, Table S14, Table S15, Table S16, Table S17, Table S18, Table S19, Table S20, Table S21, Table S22, Table S23]
